# Supplementary material for: 1-(3-Ethyl­phen­yl)-4,6-dimethyl-2-oxo-1,2-dihydro­pyridine-3-carbonitrile
Source: Acta Crystallogr Sect E Struct Rep Online. 2012 May 12;68(Pt 6):o1679. doi: 10.1107/S1600536812019927 (PMC3379275; doi:10.1107/S1600536812019927)
Supplement: Supplementary file 1 [file e-68-o1679-sup1.cif]

##############################################################################
#                                                                            #
# This CIF contains the data in a paper accepted for publication in          #
# Acta Crystallographica Section E. It conforms to the requirements of       #
# Notes for Authors for Acta Crystallographica Section E, and has been       #
# peer reviewed under the auspices of the IUCr Commission on Journals.       #
#                                                                            #
# Full details of the Crystallographic Information File format               #
# are given in the paper "The Crystallographic Information File (CIF):       #
# a New Standard Archive File for Crystallography" by S. R. Hall, F. H.      #
# Allen and I. D. Brown [Acta Cryst. (1991), A47, 655-685].                  #
#                                                                            #
# The current version of the core CIF dictionary is obtainable from          #
# ftp://ftp.iucr.org/pub/cif_core.dic.                                       #
#                                                                            #
# Software is freely available for graphical display of the structure(s)     #
# in this CIF. For information consult the CIF software page                 #
# http://www.iucr.org/resources/cif/software.                                #
#                                                                            #
# This file may be used for bona fide research purposes within the           #
# scientific community so long as proper attribution is given to the journal # 
# article from which it was obtained.                                        #
#                                                                            #
##############################################################################
data_global
_audit_creation_method     'form.cif (version 2.0)'
_journal_data_validation_number     ?
_journal_date_recd_electronic     2012-05-02
_journal_date_accepted     2012-05-03
_journal_name_full     'Acta Crystallographica, Section E'
_journal_year     2012
_journal_volume     68
_journal_issue      6
_journal_page_first     o1679
_journal_page_last     o1679
_journal_paper_category     QO
_journal_paper_doi     10.1107/S1600536812019927
_journal_coeditor_code     IS5134
_publ_contact_author_name     'Prof. Fun, Hoong-Kun'
_publ_contact_author_address
;
      X-ray Crystallography Unit
      School of Physics
      Universiti Sains Malaysia
      11800 USM, Penang
      MALAYSIA
;
_publ_contact_author_email     'hkfun@usm.my'
_publ_contact_author_fax     '604 6579150'
_publ_contact_author_phone     '604 6533652'
_publ_section_title
;
1-(3-Ethylphenyl)-4,6-dimethyl-2-oxo-1,2-dihydropyridine-3-carbonitrile
;
loop_
    _publ_author_name
    _publ_author_footnote
    _publ_author_address
    'Mansour S. Al-Said' ?
;
Medicinal, Aromatic and Poisonous Plants Research Center (MAPPRC),
College of Pharmacy, King Saud University,
PO Box 2457, Riyadh 11451,
Saudi Arabia
;
    'Mostafa M. Ghorab' ?
;
Medicinal, Aromatic and Poisonous Plants Research Center (MAPPRC),
College of Pharmacy, King Saud University,
PO Box 2457, Riyadh 11451,
Saudi Arabia
;
    'Hazem A. Ghabbour' ?
;
Department of Pharmaceutical Chemistry
College of Pharmacy, King Saud University,
PO Box 2457, Riyadh 11451,
Saudi Arabia
;
    'Suhana Arshad' ?
;
X-ray Crystallography Unit
School of Physics
Universiti Sains Malaysia
11800 USM, Penang
Malaysia
;
    'Fun, Hoong-Kun'
;
Thomson Reuters ResearcherID: A-3561-2009.
;
;
X-ray Crystallography Unit
School of Physics
Universiti Sains Malaysia
11800 USM, Penang
Malaysia
;
data_I
_audit_creation_method     SHELXL-97
_chemical_name_systematic
;
1-(3-Ethylphenyl)-4,6-dimethyl-2-oxo-1,2-dihydropyridine-3-carbonitrile
;
_chemical_name_common     ?
_chemical_formula_moiety     'C16 H16 N2 O'
_chemical_formula_sum     'C16 H16 N2 O'
_chemical_formula_iupac     'C16 H16 N2 O'
_chemical_formula_weight     252.31
_chemical_melting_point     ?
_symmetry_cell_setting     monoclinic
_symmetry_space_group_name_H-M     'P 21/c'
_symmetry_space_group_name_Hall     '-P 2ybc'
loop_
    _symmetry_equiv_pos_as_xyz
    'x, y, z'
    '-x, y+1/2, -z+1/2'
    '-x, -y, -z'
    'x, -y-1/2, z-1/2'
_cell_length_a     8.3834(3)
_cell_length_b     7.1852(2)
_cell_length_c     23.5264(8)
_cell_angle_alpha     90.00
_cell_angle_beta     93.203(3)
_cell_angle_gamma     90.00
_cell_volume     1414.93(8)
_cell_formula_units_Z     4
_cell_measurement_reflns_used     1728
_cell_measurement_theta_min     3.76
_cell_measurement_theta_max     62.64
_cell_measurement_temperature     296(2)
_exptl_crystal_description     'plate'
_exptl_crystal_colour     'colorless'
_exptl_crystal_size_max     0.93
_exptl_crystal_size_mid     0.46
_exptl_crystal_size_min     0.07
_exptl_crystal_density_diffrn     1.184
_exptl_crystal_density_meas     ?
_exptl_crystal_density_method     'not measured'
_exptl_crystal_F_000     536
_exptl_absorpt_coefficient_mu     0.593
_exptl_absorpt_correction_type     multi-scan
_exptl_absorpt_process_details     '(<i>SADABS</i>; Bruker, 2009)'
_exptl_absorpt_correction_T_min     0.6090
_exptl_absorpt_correction_T_max     0.9596
_exptl_special_details     ?
_diffrn_ambient_temperature     296(2)
_diffrn_radiation_type     CuK\a
_diffrn_radiation_wavelength     1.54178
_diffrn_radiation_source     'fine-focus sealed tube'
_diffrn_radiation_monochromator     graphite
_diffrn_measurement_device_type     'Bruker APEXII CCD'
_diffrn_measurement_method     '\f and \w scans'
_diffrn_detector_area_resol_mean     ?
_diffrn_reflns_number     9742
_diffrn_reflns_av_R_equivalents     0.0323
_diffrn_reflns_av_sigmaI/netI     0.0250
_diffrn_reflns_theta_min     3.76
_diffrn_reflns_theta_max     69.76
_diffrn_reflns_theta_full     69.76
_diffrn_measured_fraction_theta_max     0.983
_diffrn_measured_fraction_theta_full     0.983
_diffrn_reflns_limit_h_min     -10
_diffrn_reflns_limit_h_max     10
_diffrn_reflns_limit_k_min     -6
_diffrn_reflns_limit_k_max     8
_diffrn_reflns_limit_l_min     -28
_diffrn_reflns_limit_l_max     28
_refine_special_details
;
Refinement of <i>F</i>^2^ against ALL reflections. The weighted <i>R</i>-factor
<i>wR</i> and goodness of fit <i>S</i> are based on <i>F</i>^2^, conventional
<i>R</i>-factors <i>R</i> are based on <i>F</i>, with <i>F</i> set to zero for
negative <i>F</i>^2^. The threshold expression of <i>F</i>^2^ >
\s(<i>F</i>^2^) is used only for calculating <i>R</i>-factors(gt) <i>etc</i>.
and is not relevant to the choice of reflections for refinement.
<i>R</i>-factors based on <i>F</i>^2^ are statistically about twice as large
as those based on <i>F</i>, and <i>R</i>- factors based on ALL data will be
even larger.
;
_reflns_number_total     2638
_reflns_number_gt     1938
_reflns_threshold_expression     'I>2\s(I)'
_refine_ls_structure_factor_coef     Fsqd
_refine_ls_matrix_type     full
_refine_ls_R_factor_all     0.0594
_refine_ls_R_factor_gt     0.0474
_refine_ls_wR_factor_gt     0.1515
_refine_ls_wR_factor_ref     0.1614
_refine_ls_goodness_of_fit_ref     1.093
_refine_ls_restrained_S_all     1.093
_refine_ls_number_reflns     2638
_refine_ls_number_parameters     170
_refine_ls_number_restraints     0
_refine_ls_hydrogen_treatment     constr
_refine_ls_weighting_scheme     calc
_refine_ls_weighting_details
         'calc w=1/[\s^2^(Fo^2^)+(0.0972P)^2^+0.0312P] where P=(Fo^2^+2Fc^2^)/3'
_atom_sites_solution_hydrogens     geom
_atom_sites_solution_primary     direct
_atom_sites_solution_secondary     difmap
_refine_ls_shift/su_max     0.000
_refine_ls_shift/su_mean     0.000
_refine_diff_density_max     0.301
_refine_diff_density_min     -0.176
_refine_ls_extinction_method     SHELXL
_refine_ls_extinction_coef     0.0026(7)
_refine_ls_extinction_expression
                                  'Fc^*^=kFc[1+0.001xFc^2^\l^3^/sin(2\q)]^-1/4^'
loop_
    _atom_type_symbol
    _atom_type_description
    _atom_type_scat_dispersion_real
    _atom_type_scat_dispersion_imag
    _atom_type_scat_source
    'C' 'C' 0.0181 0.0091
                         'International Tables Vol C Tables 4.2.6.8 and 6.1.1.4'
    'H' 'H' 0.0000 0.0000
                         'International Tables Vol C Tables 4.2.6.8 and 6.1.1.4'
    'N' 'N' 0.0311 0.0180
                         'International Tables Vol C Tables 4.2.6.8 and 6.1.1.4'
    'O' 'O' 0.0492 0.0322
                         'International Tables Vol C Tables 4.2.6.8 and 6.1.1.4'
_computing_data_collection     'APEX2 (Bruker, 2009)'
_computing_cell_refinement     'SAINT (Bruker, 2009)'
_computing_data_reduction     'SAINT (Bruker, 2009)'
_computing_structure_solution     'SHELXTL (Sheldrick, 2008)'
_computing_structure_refinement     'SHELXTL (Sheldrick, 2008)'
_computing_molecular_graphics     'SHELXTL (Sheldrick, 2008)'
_computing_publication_material
                             'SHELXTL (Sheldrick, 2008) and PLATON (Spek, 2009)'
loop_
    _atom_site_type_symbol
    _atom_site_label
    _atom_site_fract_x
    _atom_site_fract_y
    _atom_site_fract_z
    _atom_site_U_iso_or_equiv
    _atom_site_adp_type
    _atom_site_calc_flag
    _atom_site_refinement_flags
    _atom_site_occupancy
    _atom_site_symmetry_multiplicity
    _atom_site_disorder_assembly
    _atom_site_disorder_group
    O O1 0.51182(17) -0.19353(15) 0.40553(6) 0.0771(4) Uani d . 1 1 . .
    N N1 0.43401(15) 0.09675(17) 0.37682(6) 0.0565(4) Uani d . 1 1 . .
    N N2 0.8174(2) -0.1541(2) 0.51433(8) 0.0818(5) Uani d . 1 1 . .
    C C1 0.52879(18) -0.0253(2) 0.41097(7) 0.0567(4) Uani d . 1 1 . .
    C C2 0.64093(18) 0.0642(2) 0.45059(7) 0.0596(3) Uani d . 1 1 . .
    C C3 0.65232(18) 0.2536(2) 0.45604(7) 0.0574(4) Uani d . 1 1 . .
    C C4 0.54774(19) 0.3644(2) 0.42144(8) 0.0614(4) Uani d . 1 1 . .
    H H4A 0.5523 0.4932 0.4250 0.074 Uiso calc R 1 1 . .
    C C5 0.44005(19) 0.2869(2) 0.38292(7) 0.0580(4) Uani d . 1 1 . .
    C C6 0.32547(19) 0.0076(2) 0.33530(7) 0.0599(4) Uani d . 1 1 . .
    C C7 0.1715(2) -0.0320(2) 0.34863(8) 0.0687(5) Uani d . 1 1 . .
    H H7A 0.1361 0.0037 0.3838 0.082 Uiso calc R 1 1 . .
    C C8 0.0682(2) -0.1252(3) 0.30994(9) 0.0756(5) Uani d . 1 1 . .
    C C9 0.1242(3) -0.1759(3) 0.25855(9) 0.0826(6) Uani d . 1 1 . .
    H H9A 0.0571 -0.2395 0.2324 0.099 Uiso calc R 1 1 . .
    C C11 0.3787(2) -0.0421(3) 0.28313(8) 0.0763(5) Uani d . 1 1 . .
    H H11A 0.4822 -0.0133 0.2739 0.092 Uiso calc R 1 1 . .
    C C12 -0.0998(3) -0.1725(4) 0.32586(12) 0.1040(8) Uani d . 1 1 . .
    H H12A -0.1475 -0.0635 0.3423 0.125 Uiso calc R 1 1 . .
    H H12B -0.1637 -0.2053 0.2917 0.125 Uiso calc R 1 1 . .
    C C13 -0.1029(3) -0.3299(4) 0.36728(13) 0.1134(9) Uani d . 1 1 . .
    H H13A -0.2115 -0.3566 0.3754 0.170 Uiso calc R 1 1 . .
    H H13B -0.0437 -0.2960 0.4018 0.170 Uiso calc R 1 1 . .
    H H13C -0.0556 -0.4381 0.3512 0.170 Uiso calc R 1 1 . .
    C C14 0.73956(19) -0.0576(2) 0.48568(7) 0.0596(3) Uani d . 1 1 . .
    C C15 0.7695(2) 0.3428(2) 0.49802(9) 0.0739(5) Uani d . 1 1 . .
    H H15A 0.8759 0.3053 0.4901 0.111 Uiso calc R 1 1 . .
    H H15B 0.7470 0.3047 0.5358 0.111 Uiso calc R 1 1 . .
    H H15C 0.7607 0.4757 0.4950 0.111 Uiso calc R 1 1 . .
    C C16 0.3267(2) 0.4026(3) 0.34699(9) 0.0788(6) Uani d . 1 1 . .
    H H16A 0.3524 0.5319 0.3524 0.118 Uiso calc R 1 1 . .
    H H16B 0.2196 0.3803 0.3578 0.118 Uiso calc R 1 1 . .
    H H16C 0.3350 0.3703 0.3077 0.118 Uiso calc R 1 1 . .
    C C10 0.2776(3) -0.1347(3) 0.24493(9) 0.0876(6) Uani d . 1 1 . .
    H H10A 0.3129 -0.1697 0.2097 0.105 Uiso calc R 1 1 . .
loop_
    _atom_site_aniso_label
    _atom_site_aniso_U_11
    _atom_site_aniso_U_22
    _atom_site_aniso_U_33
    _atom_site_aniso_U_12
    _atom_site_aniso_U_13
    _atom_site_aniso_U_23
    O1 0.0885(9) 0.0349(6) 0.1054(10) -0.0021(5) -0.0179(7) -0.0017(5)
    N1 0.0590(7) 0.0398(7) 0.0703(8) -0.0013(5) 0.0004(6) 0.0012(5)
    N2 0.0869(11) 0.0633(10) 0.0934(12) 0.0139(8) -0.0113(9) 0.0020(7)
    C1 0.0609(8) 0.0358(8) 0.0735(10) 0.0006(6) 0.0040(7) 0.0010(6)
    C2 0.0608(6) 0.0431(6) 0.0747(7) 0.0014(5) 0.0019(5) -0.0009(5)
    C3 0.0564(8) 0.0408(8) 0.0754(10) -0.0031(6) 0.0078(7) -0.0021(6)
    C4 0.0657(9) 0.0343(7) 0.0842(11) -0.0015(6) 0.0040(8) -0.0001(7)
    C5 0.0611(9) 0.0393(8) 0.0740(10) 0.0006(6) 0.0066(7) 0.0047(6)
    C6 0.0643(9) 0.0441(8) 0.0708(10) 0.0003(7) -0.0015(7) 0.0005(6)
    C7 0.0668(9) 0.0638(11) 0.0751(11) -0.0024(8) 0.0006(8) -0.0010(8)
    C8 0.0698(10) 0.0683(11) 0.0872(13) -0.0069(9) -0.0094(9) 0.0029(9)
    C9 0.0881(14) 0.0756(13) 0.0816(13) -0.0042(9) -0.0162(11) -0.0080(9)
    C11 0.0761(11) 0.0758(13) 0.0772(12) -0.0043(9) 0.0074(9) -0.0066(9)
    C12 0.0726(13) 0.117(2) 0.120(2) -0.0191(12) -0.0096(12) -0.0005(15)
    C13 0.0886(15) 0.143(3) 0.1091(19) -0.0278(15) 0.0121(14) -0.0044(16)
    C14 0.0608(6) 0.0431(6) 0.0747(7) 0.0014(5) 0.0019(5) -0.0009(5)
    C15 0.0712(11) 0.0527(10) 0.0963(14) -0.0067(8) -0.0075(9) -0.0088(8)
    C16 0.0884(12) 0.0489(10) 0.0970(13) 0.0083(8) -0.0137(10) 0.0082(8)
    C10 0.1033(16) 0.0863(14) 0.0730(12) 0.0018(12) 0.0032(11) -0.0142(10)
_geom_special_details
;
All e.s.d.'s (except the e.s.d. in the dihedral angle between two l.s. planes)
are estimated using the full covariance matrix. The cell e.s.d.'s are taken
into account individually in the estimation of e.s.d.'s in distances, angles
and torsion angles; correlations between e.s.d.'s in cell parameters are only
used when they are defined by crystal symmetry. An approximate (isotropic)
treatment of cell e.s.d.'s is used for estimating e.s.d.'s involving l.s.
planes.
;
loop_
    _geom_bond_atom_site_label_1
    _geom_bond_atom_site_label_2
    _geom_bond_site_symmetry_2
    _geom_bond_distance
    _geom_bond_publ_flag
    O1 C1 . 1.2233(18) ?
    N1 C5 . 1.374(2) ?
    N1 C1 . 1.4050(19) ?
    N1 C6 . 1.447(2) ?
    N2 C14 . 1.145(2) ?
    C1 C2 . 1.438(2) ?
    C2 C3 . 1.369(2) ?
    C2 C14 . 1.434(2) ?
    C3 C4 . 1.409(2) ?
    C3 C15 . 1.498(2) ?
    C4 C5 . 1.362(2) ?
    C4 H4A . 0.9300 ?
    C5 C16 . 1.490(2) ?
    C6 C7 . 1.375(2) ?
    C6 C11 . 1.377(3) ?
    C7 C8 . 1.393(3) ?
    C7 H7A . 0.9300 ?
    C8 C9 . 1.371(3) ?
    C8 C12 . 1.516(3) ?
    C9 C10 . 1.375(3) ?
    C9 H9A . 0.9300 ?
    C11 C10 . 1.373(3) ?
    C11 H11A . 0.9300 ?
    C12 C13 . 1.494(4) ?
    C12 H12A . 0.9700 ?
    C12 H12B . 0.9700 ?
    C13 H13A . 0.9600 ?
    C13 H13B . 0.9600 ?
    C13 H13C . 0.9600 ?
    C15 H15A . 0.9600 ?
    C15 H15B . 0.9600 ?
    C15 H15C . 0.9600 ?
    C16 H16A . 0.9600 ?
    C16 H16B . 0.9600 ?
    C16 H16C . 0.9600 ?
    C10 H10A . 0.9300 ?
loop_
    _geom_angle_atom_site_label_1
    _geom_angle_atom_site_label_2
    _geom_angle_atom_site_label_3
    _geom_angle_site_symmetry_1
    _geom_angle_site_symmetry_3
    _geom_angle
    _geom_angle_publ_flag
    C5 N1 C1 . . 122.98(13) ?
    C5 N1 C6 . . 121.91(13) ?
    C1 N1 C6 . . 115.10(12) ?
    O1 C1 N1 . . 119.87(14) ?
    O1 C1 C2 . . 125.29(14) ?
    N1 C1 C2 . . 114.83(13) ?
    C3 C2 C14 . . 121.17(14) ?
    C3 C2 C1 . . 123.00(14) ?
    C14 C2 C1 . . 115.82(13) ?
    C2 C3 C4 . . 117.99(14) ?
    C2 C3 C15 . . 121.81(15) ?
    C4 C3 C15 . . 120.19(14) ?
    C5 C4 C3 . . 121.42(14) ?
    C5 C4 H4A . . 119.3 ?
    C3 C4 H4A . . 119.3 ?
    C4 C5 N1 . . 119.66(14) ?
    C4 C5 C16 . . 121.84(15) ?
    N1 C5 C16 . . 118.50(15) ?
    C7 C6 C11 . . 120.32(16) ?
    C7 C6 N1 . . 120.05(16) ?
    C11 C6 N1 . . 119.60(15) ?
    C6 C7 C8 . . 120.54(18) ?
    C6 C7 H7A . . 119.7 ?
    C8 C7 H7A . . 119.7 ?
    C9 C8 C7 . . 118.25(18) ?
    C9 C8 C12 . . 121.81(19) ?
    C7 C8 C12 . . 119.9(2) ?
    C8 C9 C10 . . 121.29(19) ?
    C8 C9 H9A . . 119.4 ?
    C10 C9 H9A . . 119.4 ?
    C10 C11 C6 . . 119.37(18) ?
    C10 C11 H11A . . 120.3 ?
    C6 C11 H11A . . 120.3 ?
    C13 C12 C8 . . 112.4(2) ?
    C13 C12 H12A . . 109.1 ?
    C8 C12 H12A . . 109.1 ?
    C13 C12 H12B . . 109.1 ?
    C8 C12 H12B . . 109.1 ?
    H12A C12 H12B . . 107.9 ?
    C12 C13 H13A . . 109.5 ?
    C12 C13 H13B . . 109.5 ?
    H13A C13 H13B . . 109.5 ?
    C12 C13 H13C . . 109.5 ?
    H13A C13 H13C . . 109.5 ?
    H13B C13 H13C . . 109.5 ?
    N2 C14 C2 . . 179.11(19) ?
    C3 C15 H15A . . 109.5 ?
    C3 C15 H15B . . 109.5 ?
    H15A C15 H15B . . 109.5 ?
    C3 C15 H15C . . 109.5 ?
    H15A C15 H15C . . 109.5 ?
    H15B C15 H15C . . 109.5 ?
    C5 C16 H16A . . 109.5 ?
    C5 C16 H16B . . 109.5 ?
    H16A C16 H16B . . 109.5 ?
    C5 C16 H16C . . 109.5 ?
    H16A C16 H16C . . 109.5 ?
    H16B C16 H16C . . 109.5 ?
    C11 C10 C9 . . 120.2(2) ?
    C11 C10 H10A . . 119.9 ?
    C9 C10 H10A . . 119.9 ?
loop_
    _geom_torsion_atom_site_label_1
    _geom_torsion_atom_site_label_2
    _geom_torsion_atom_site_label_3
    _geom_torsion_atom_site_label_4
    _geom_torsion_site_symmetry_1
    _geom_torsion_site_symmetry_2
    _geom_torsion_site_symmetry_3
    _geom_torsion_site_symmetry_4
    _geom_torsion
    _geom_torsion_publ_flag
    C5 N1 C1 O1 . . . . 176.08(15) ?
    C6 N1 C1 O1 . . . . -2.4(2) ?
    C5 N1 C1 C2 . . . . -3.9(2) ?
    C6 N1 C1 C2 . . . . 177.62(13) ?
    O1 C1 C2 C3 . . . . -178.23(16) ?
    N1 C1 C2 C3 . . . . 1.7(2) ?
    O1 C1 C2 C14 . . . . 0.4(3) ?
    N1 C1 C2 C14 . . . . -179.68(14) ?
    C14 C2 C3 C4 . . . . -177.87(15) ?
    C1 C2 C3 C4 . . . . 0.6(2) ?
    C14 C2 C3 C15 . . . . 1.0(3) ?
    C1 C2 C3 C15 . . . . 179.52(16) ?
    C2 C3 C4 C5 . . . . -1.1(2) ?
    C15 C3 C4 C5 . . . . 179.98(16) ?
    C3 C4 C5 N1 . . . . -0.9(2) ?
    C3 C4 C5 C16 . . . . 178.71(16) ?
    C1 N1 C5 C4 . . . . 3.6(2) ?
    C6 N1 C5 C4 . . . . -178.01(15) ?
    C1 N1 C5 C16 . . . . -176.04(16) ?
    C6 N1 C5 C16 . . . . 2.3(2) ?
    C5 N1 C6 C7 . . . . -85.9(2) ?
    C1 N1 C6 C7 . . . . 92.63(18) ?
    C5 N1 C6 C11 . . . . 96.09(19) ?
    C1 N1 C6 C11 . . . . -85.41(19) ?
    C11 C6 C7 C8 . . . . 0.9(3) ?
    N1 C6 C7 C8 . . . . -177.12(16) ?
    C6 C7 C8 C9 . . . . 0.0(3) ?
    C6 C7 C8 C12 . . . . 178.37(19) ?
    C7 C8 C9 C10 . . . . -0.7(3) ?
    C12 C8 C9 C10 . . . . -179.0(2) ?
    C7 C6 C11 C10 . . . . -1.2(3) ?
    N1 C6 C11 C10 . . . . 176.86(17) ?
    C9 C8 C12 C13 . . . . 104.2(3) ?
    C7 C8 C12 C13 . . . . -74.1(3) ?
    C6 C11 C10 C9 . . . . 0.5(3) ?
    C8 C9 C10 C11 . . . . 0.4(3) ?
loop_
    _geom_hbond_atom_site_label_D
    _geom_hbond_atom_site_label_H
    _geom_hbond_atom_site_label_A
    _geom_hbond_site_symmetry_A
    _geom_hbond_distance_DH
    _geom_hbond_distance_HA
    _geom_hbond_distance_DA
    _geom_hbond_angle_DHA
    _geom_hbond_publ_flag
    C4 H4A O1 1_565 0.93 2.32 3.2105(18) 161 yes
_iucr_refine_instructions_details
;
TITL mansour1_0m in P2(1)/c
CELL 1.54178   8.3834   7.1852  23.5264  90.000  93.203  90.000
ZERR    4.00   0.0003   0.0002   0.0008   0.000   0.003   0.000
LATT  1
SYMM -X, 0.5+Y, 0.5-Z
SFAC C H N O
UNIT 64 64 8 4
SIZE 0.07 0.461 0.928
TEMP 23.000
L.S. 10
BOND $H
ACTA
CONF
FMAP 2 2 60
EADP C2 C14
PLAN 20
WGHT      0.0972      0.0312
EXTI    0.002574
FVAR       0.63925
O1    4    0.511824   -0.193531    0.405525    11.00000    0.08846    0.03487 =
         0.10539   -0.00167   -0.01794   -0.00209
N1    3    0.434014    0.096752    0.376824    11.00000    0.05903    0.03975 =
         0.07027    0.00116    0.00036   -0.00127
N2    3    0.817392   -0.154127    0.514330    11.00000    0.08688    0.06331 =
         0.09336    0.00205   -0.01129    0.01390
C1    1    0.528794   -0.025256    0.410970    11.00000    0.06088    0.03581 =
         0.07346    0.00099    0.00395    0.00057
C2    1    0.640927    0.064217    0.450587    11.00000    0.06079    0.04308 =
         0.07474   -0.00088    0.00193    0.00144
C3    1    0.652323    0.253562    0.456044    11.00000    0.05638    0.04078 =
         0.07536   -0.00212    0.00783   -0.00308
C4    1    0.547739    0.364379    0.421444    11.00000    0.06566    0.03428 =
         0.08421   -0.00005    0.00402   -0.00151
AFIX  43
H4A   2    0.552342    0.493204    0.424993    11.00000   -1.20000
AFIX   0
C5    1    0.440055    0.286897    0.382915    11.00000    0.06106    0.03933 =
         0.07401    0.00475    0.00660    0.00062
C6    1    0.325473    0.007641    0.335304    11.00000    0.06427    0.04413 =
         0.07078    0.00054   -0.00154    0.00030
C7    1    0.171504   -0.032015    0.348635    11.00000    0.06683    0.06376 =
         0.07509   -0.00103    0.00060   -0.00245
AFIX  43
H7A   2    0.136092    0.003685    0.383777    11.00000   -1.20000
AFIX   0
C8    1    0.068175   -0.125198    0.309941    11.00000    0.06985    0.06829 =
         0.08722    0.00288   -0.00943   -0.00692
C9    1    0.124180   -0.175939    0.258555    11.00000    0.08810    0.07561 =
         0.08163   -0.00797   -0.01619   -0.00423
AFIX  43
H9A   2    0.057106   -0.239486    0.232391    11.00000   -1.20000
AFIX   0
C11   1    0.378720   -0.042137    0.283133    11.00000    0.07611    0.07579 =
         0.07724   -0.00655    0.00735   -0.00433
AFIX  43
H11A  2    0.482241   -0.013307    0.273855    11.00000   -1.20000
AFIX   0
C12   1   -0.099774   -0.172484    0.325856    11.00000    0.07265    0.11731 =
         0.12028   -0.00053   -0.00955   -0.01906
AFIX  23
H12A  2   -0.147505   -0.063515    0.342340    11.00000   -1.20000
H12B  2   -0.163685   -0.205313    0.291684    11.00000   -1.20000
AFIX   0
C13   1   -0.102912   -0.329870    0.367277    11.00000    0.08861    0.14315 =
         0.10913   -0.00438    0.01210   -0.02781
AFIX 137
H13A  2   -0.211478   -0.356650    0.375421    11.00000   -1.50000
H13B  2   -0.043655   -0.296009    0.401828    11.00000   -1.50000
H13C  2   -0.055618   -0.438083    0.351198    11.00000   -1.50000
AFIX   0
C14   1    0.739557   -0.057599    0.485680    11.00000    0.06079    0.04308 =
         0.07474   -0.00088    0.00193    0.00144
C15   1    0.769490    0.342838    0.498019    11.00000    0.07119    0.05271 =
         0.09633   -0.00877   -0.00751   -0.00667
AFIX 137
H15A  2    0.875861    0.305294    0.490070    11.00000   -1.50000
H15B  2    0.746971    0.304705    0.535850    11.00000   -1.50000
H15C  2    0.760741    0.475741    0.495044    11.00000   -1.50000
AFIX   0
C16   1    0.326681    0.402637    0.346990    11.00000    0.08840    0.04892 =
         0.09697    0.00821   -0.01366    0.00829
AFIX 137
H16A  2    0.352415    0.531854    0.352383    11.00000   -1.50000
H16B  2    0.219581    0.380306    0.357765    11.00000   -1.50000
H16C  2    0.334991    0.370332    0.307671    11.00000   -1.50000
AFIX   0
C10   1    0.277556   -0.134744    0.244930    11.00000    0.10334    0.08630 =
         0.07304   -0.01419    0.00316    0.00176
AFIX  43
H10A  2    0.312906   -0.169729    0.209713    11.00000   -1.20000
HKLF 4
REM  mansour1_0m in P2(1)/c
REM R1 =  0.0474 for   1938 Fo > 4sig(Fo)  and  0.0594 for all   2638 data
REM    170 parameters refined using      0 restraints
END
REM Highest difference peak  0.301,  deepest hole -0.176,  1-sigma level  0.033
Q1    1  -0.2216 -0.1239  0.3106  11.00000  0.05    0.14
Q2    1   0.7328 -0.1454  0.5009  11.00000  0.05    0.14
Q3    1   0.5366 -0.1783  0.4151  11.00000  0.05    0.13
Q4    1   0.8559  0.2461  0.5192  11.00000  0.05    0.13
Q5    1   0.8244  0.4509  0.4735  11.00000  0.05    0.12
Q6    1   0.4388  0.1989  0.3774  11.00000  0.05    0.12
Q7    1   0.8438 -0.1342  0.4801  11.00000  0.05    0.11
Q8    1   0.5676  0.3229  0.4370  11.00000  0.05    0.11
Q9    1   0.3067 -0.0724  0.3400  11.00000  0.05    0.10
Q10   1   0.1614 -0.0318  0.3605  11.00000  0.05    0.10
Q11   1   0.3434 -0.0805  0.3236  11.00000  0.05    0.10
Q12   1   0.2389  0.3153  0.3222  11.00000  0.05    0.10
Q13   1   0.5287  0.3270  0.4041  11.00000  0.05    0.09
Q14   1   0.2552  0.0300  0.3396  11.00000  0.05    0.09
Q15   1   0.2318  0.4073  0.3765  11.00000  0.05    0.09
Q16   1   0.5291  0.4874  0.4400  11.00000  0.05    0.09
Q17   1   0.6953  0.4237  0.5349  11.00000  0.05    0.09
Q18   1   0.5632 -0.1770  0.3640  11.00000  0.05    0.09
Q19   1   0.8177 -0.0345  0.5153  11.00000  0.05    0.08
Q20   1   0.3231  0.5212  0.3609  11.00000  0.05    0.08
;
