# Supplementary material for: 1-(3-Ethyl­phen­yl)-4,6-dimethyl-2-oxo-1,2-dihydro­pyridine-3-carbonitrile
Source: Acta Crystallogr Sect E Struct Rep Online. 2012 May 12;68(Pt 6):o1679. doi: 10.1107/S1600536812019927 (PMC3379275; doi:10.1107/S1600536812019927)
Supplement: Supplementary file 2 [file e-68-o1679-Isup2.hkl]

# 
# h,k,l, Fc-squared, Fo-squared, sigma(Fo-squared) and status flag 
# 
data_I
_shelx_title ' mansour1_0m in P2(1)/c' 
_shelx_refln_list_code          4 
_shelx_F_calc_maximum      176.59 
_exptl_crystal_F_000       536.00 
_reflns_d_resolution_high  0.8216 
 
loop_ 
 _symmetry_equiv_pos_as_xyz 
 'x, y, z' 
 '-x, y+1/2, -z+1/2' 
 '-x, -y, -z' 
 'x, -y-1/2, z-1/2' 
 
_cell_length_a     8.3834 
_cell_length_b     7.1852 
_cell_length_c    23.5264 
_cell_angle_alpha  90.000 
_cell_angle_beta   93.203 
_cell_angle_gamma  90.000 
 
_shelx_F_squared_multiplier     1.000 
 
loop_ 
 _refln_index_h 
 _refln_index_k 
 _refln_index_l 
 _refln_F_squared_calc 
 _refln_F_squared_meas 
 _refln_F_squared_sigma 
 _refln_observed_status 
   1   0   0     6868.54     7055.12    141.98 o 
   2   0   0       10.17       23.41      0.96 o 
   3   0   0     1049.83     1141.70     16.78 o 
   4   0   0      177.61      183.13      3.57 o 
   5   0   0      434.41      388.03     12.42 o 
   6   0   0        5.81        8.98      1.06 o 
   7   0   0       34.83       37.34      1.55 o 
   8   0   0        7.35        8.71      0.95 o 
   9   0   0       29.53       33.45      1.44 o 
  10   0   0       21.53       24.34      1.18 o 
   1   1   0      106.46      111.65      1.49 o 
   2   1   0      277.63      235.63      4.22 o 
   3   1   0      389.55      344.58      3.90 o 
   4   1   0      508.38      541.45      8.43 o 
   5   1   0       82.17      113.29      3.37 o 
   6   1   0      132.19      129.53      2.54 o 
   7   1   0        7.28        7.98      0.75 o 
   8   1   0        0.89       -0.08      0.56 o 
   9   1   0       18.00       18.24      0.69 o 
  10   1   0        0.37        1.14      0.57 o 
   0   2   0       56.64       59.83      1.92 o 
   1   2   0      778.20      717.00      7.32 o 
   2   2   0      551.72      597.55      8.56 o 
   3   2   0      547.13      553.74      9.06 o 
   4   2   0        5.49        6.96      1.32 o 
   5   2   0       49.61       48.58      2.44 o 
   6   2   0       30.50       38.88      1.24 o 
   7   2   0        1.79        0.98      0.49 o 
   8   2   0        0.11        0.11      0.60 o 
   9   2   0       13.09       13.96      0.99 o 
   1   3   0       73.08       65.67      1.53 o 
   2   3   0       57.92       51.41      1.40 o 
   3   3   0      136.67      147.30      2.85 o 
   4   3   0       31.01       23.21      1.74 o 
   5   3   0        6.86        8.38      1.15 o 
   6   3   0       22.56       20.74      0.73 o 
   7   3   0        1.16        0.67      1.00 o 
   8   3   0        0.14        0.19      0.94 o 
   9   3   0        0.04        0.37      0.80 o 
   0   4   0      133.72      129.96      3.93 o 
   1   4   0      270.69      282.37      5.08 o 
   2   4   0       10.27       11.64      1.18 o 
   3   4   0       45.79       44.73      4.05 o 
   4   4   0       22.06       31.36      2.66 o 
   5   4   0        0.02        1.19      0.78 o 
   6   4   0      139.56      147.15      4.47 o 
   7   4   0       10.64        9.30      0.82 o 
   8   4   0        6.24        7.71      0.86 o 
   9   4   0        0.09        0.40      1.00 o 
   1   5   0        0.80        5.35      1.12 o 
   2   5   0        0.00        0.29      1.01 o 
   3   5   0       29.80       29.26      2.08 o 
   4   5   0        7.05        6.72      0.69 o 
   5   5   0      466.24      482.74      3.94 o 
   6   5   0      110.50      119.41      4.22 o 
   7   5   0        0.67        1.11      0.49 o 
   8   5   0        0.05       -0.11      0.93 o 
   1   6   0       45.19       52.25     16.30 o 
   2   6   0        1.46        2.11      1.00 o 
   3   6   0      254.48      260.95      4.04 o 
   4   6   0       32.95       33.60      3.38 o 
   5   6   0       17.76       20.35      2.26 o 
   6   6   0        1.94        1.07      0.41 o 
   7   6   0        0.69        0.15      0.58 o 
   1   7   0        0.78        1.46      9.49 o 
   2   7   0        0.14       -0.59      1.39 o 
   3   7   0        0.08       -0.22      0.80 o 
   4   7   0        8.95        7.22      0.81 o 
   5   7   0       11.43       10.78      1.47 o 
   6   7   0        2.43        2.64      0.81 o 
   2   8   0        0.09        1.12      7.50 o 
   3   8   0       13.20       15.95      1.27 o 
   4   8   0        3.26        0.86      4.89 o 
 -10   1   1        1.26        2.18      0.59 o 
  -9   1   1        0.42        0.67      0.52 o 
  -8   1   1        4.42        5.79      0.73 o 
  -7   1   1        4.03        4.03      0.64 o 
  -6   1   1       33.58       38.33      1.71 o 
  -5   1   1        1.60        1.79      0.99 o 
  -4   1   1        3.18       10.61      1.00 o 
  -3   1   1      898.52      888.41     11.51 o 
  -2   1   1       14.94       13.96      0.70 o 
  -1   1   1     5468.78     5159.76     64.80 o 
   0   1   1     5567.26     5609.70     81.54 o 
   1   1   1      791.85      791.15     17.53 o 
   2   1   1       29.79       29.28      0.65 o 
   3   1   1       42.42       43.42      1.07 o 
   4   1   1       33.85       45.31      2.08 o 
   5   1   1        0.22        0.71      0.77 o 
   6   1   1       53.44       55.42      2.91 o 
   7   1   1        0.15        0.60      0.60 o 
   8   1   1       16.29       20.23      0.83 o 
   9   1   1       26.07       27.88      0.81 o 
  10   1   1        1.71        2.49      0.58 o 
  -9   2   1        5.04        4.76      0.83 o 
  -8   2   1        0.96        0.98      0.62 o 
  -7   2   1        9.83       10.01      0.64 o 
  -6   2   1       64.64       80.14      1.37 o 
  -5   2   1     1088.02     1198.45     21.11 o 
  -4   2   1      882.96      941.84     11.98 o 
  -3   2   1       67.84       44.85      1.29 o 
  -2   2   1       52.74       76.19      1.43 o 
  -1   2   1      776.11      762.29      7.63 o 
   0   2   1     6749.06     7011.33     71.21 o 
   1   2   1      862.49      994.21      9.82 o 
   2   2   1        6.40        9.08      0.47 o 
   3   2   1      170.01      173.13      2.96 o 
   4   2   1      880.85      903.66     15.78 o 
   5   2   1       15.10       20.51      2.25 o 
   6   2   1       31.68       41.23      1.25 o 
   7   2   1        0.23        0.03      0.59 o 
   8   2   1        0.07       -0.33      0.57 o 
   9   2   1        0.02        0.11      0.65 o 
  -9   3   1       18.90       21.41      1.93 o 
  -8   3   1        0.05        0.10      0.94 o 
  -7   3   1        2.32        1.87      1.58 o 
  -6   3   1       59.85       55.39      1.28 o 
  -5   3   1       85.54       79.29      2.85 o 
  -4   3   1       16.21       14.35      1.03 o 
  -3   3   1      135.80      144.00      3.02 o 
  -2   3   1        9.90        8.55      0.85 o 
  -1   3   1      237.23      300.36      4.09 o 
   0   3   1      928.40      938.18      9.95 o 
   1   3   1      130.98      149.13      2.34 o 
   2   3   1      742.39      766.61     10.48 o 
   3   3   1       37.25       33.50      2.00 o 
   4   3   1        0.05        0.50      1.57 o 
   5   3   1       84.64       77.75      5.10 o 
   6   3   1        0.00        0.38      0.48 o 
   7   3   1       19.39       17.53      2.56 o 
   8   3   1        0.20        0.15      0.78 o 
   9   3   1        3.67        3.08      0.95 o 
  -9   4   1        4.30        2.69      1.05 o 
  -8   4   1        4.47        4.45      0.53 o 
  -7   4   1        0.05       -0.19      0.99 o 
  -6   4   1      159.96      170.80      8.50 o 
  -5   4   1       32.19       31.58      2.74 o 
  -4   4   1        2.99        2.20      1.33 o 
  -3   4   1       31.38       32.58      0.98 o 
  -2   4   1      107.87      132.95      3.40 o 
  -1   4   1      342.74      381.60      7.00 o 
   0   4   1      213.97      275.41      4.92 o 
   1   4   1       15.01        9.52      1.06 o 
   2   4   1      265.35      275.73      5.81 o 
   3   4   1      101.23       89.77      4.93 o 
   4   4   1        3.65        5.25      1.42 o 
   5   4   1      292.44      278.50      2.81 o 
   6   4   1       35.84       34.28      4.14 o 
   7   4   1       17.44       14.78      1.39 o 
   8   4   1       10.75       10.61      1.05 o 
   9   4   1        6.67        6.33      1.19 o 
  -8   5   1        0.21        0.02      0.93 o 
  -7   5   1       10.01       10.26      1.69 o 
  -6   5   1       27.66       28.83      2.91 o 
  -5   5   1       50.93       47.06      4.80 o 
  -4   5   1       11.99       12.12      0.84 o 
  -3   5   1       15.32       16.70      1.15 o 
  -2   5   1        3.02        1.88      0.49 o 
  -1   5   1      155.63      128.48      3.01 o 
   0   5   1       33.83       25.04      1.61 o 
   1   5   1        0.15        1.92      1.83 o 
   2   5   1       28.90       30.75      2.60 o 
   3   5   1      218.15      197.97      8.61 o 
   4   5   1      246.58      242.72      2.57 o 
   5   5   1      517.98      519.12      4.95 o 
   6   5   1      113.97      118.45      1.73 o 
   7   5   1       12.75       14.54      1.63 o 
   8   5   1        1.00        0.68      0.62 o 
  -7   6   1        3.40        2.98      0.67 o 
  -6   6   1        1.58        1.03      0.39 o 
  -5   6   1        1.61        1.37      0.47 o 
  -4   6   1       64.28       73.03      1.60 o 
  -3   6   1        8.88       12.69      1.15 o 
  -2   6   1       20.78       25.35      1.29 o 
  -1   6   1       28.02       28.57      4.98 o 
   1   6   1      107.80       92.89      8.37 o 
   2   6   1       82.72       82.19      8.11 o 
   3   6   1      233.12      238.47      9.08 o 
   4   6   1       61.43       57.38      7.89 o 
   5   6   1       23.25       23.36      3.17 o 
   6   6   1        0.12       -0.11      0.57 o 
   7   6   1        0.09       -0.07      0.57 o 
  -6   7   1       14.63       13.57      3.95 o 
  -5   7   1        0.19       -0.16      0.54 o 
  -4   7   1       36.56       35.43      5.32 o 
  -3   7   1        2.55        2.35      0.88 o 
  -2   7   1       10.37        7.89      1.49 o 
  -1   7   1        2.62        1.35      9.83 o 
   1   7   1      131.20      181.14     26.80 o 
   2   7   1       11.11       11.24      1.09 o 
   3   7   1        3.53        2.83      0.81 o 
   4   7   1        4.92        3.92      0.80 o 
   5   7   1        1.31        1.36      0.57 o 
   6   7   1        1.44        0.99      0.68 o 
  -4   8   1        2.04        2.74      5.23 o 
  -3   8   1        4.64        3.32      1.02 o 
  -2   8   1        6.68        5.82      8.14 o 
   2   8   1        0.30        1.30      6.54 o 
   3   8   1       20.93       28.43      9.20 o 
   4   8   1        3.54        2.99      5.18 o 
 -10   0   2       47.86       58.30      1.59 o 
  -9   0   2       75.47       81.57      2.05 o 
  -8   0   2       35.23       39.63      1.75 o 
  -7   0   2      153.28      146.00      2.30 o 
  -6   0   2        0.85       -0.20      0.99 o 
  -5   0   2      462.67      490.71     11.90 o 
  -4   0   2     1652.64     1486.25     51.41 o 
  -3   0   2      278.69      321.75      5.51 o 
  -2   0   2      193.73      169.15      3.79 o 
  -1   0   2     8113.02     7972.72    252.17 o 
   0   0   2      250.92      247.10      5.20 o 
   1   0   2      938.44      937.21     20.14 o 
   2   0   2     2549.04     2108.62     35.83 o 
   3   0   2     1273.40     1267.85     16.92 o 
   4   0   2      596.44      528.45      9.78 o 
   5   0   2      105.63      100.75      5.17 o 
   6   0   2      105.78      105.94      5.04 o 
   7   0   2        2.41        1.72      1.04 o 
   8   0   2      112.36      146.24      2.51 o 
   9   0   2       21.99       20.73      1.01 o 
  10   0   2        0.16        1.03      0.66 o 
 -10   1   2       32.05       47.35      4.93 o 
  -9   1   2        8.41        6.58      0.68 o 
  -8   1   2        0.04       -0.43      0.54 o 
  -7   1   2       65.46       66.48      1.53 o 
  -6   1   2       19.83       23.62      1.21 o 
  -5   1   2      545.71      597.29     11.54 o 
  -4   1   2       65.90       74.26      1.70 o 
  -3   1   2      597.68      599.55      6.80 o 
  -2   1   2      200.09      204.02      2.66 o 
  -1   1   2     3641.72     3218.78     32.05 o 
   0   1   2       18.38        6.86      0.98 o 
   1   1   2     5337.76     4887.01    101.74 o 
   2   1   2     2310.73     2349.90     24.88 o 
   3   1   2      655.05      628.32     11.78 o 
   4   1   2        0.07        0.99      0.60 o 
   5   1   2      202.82      184.92      3.77 o 
   6   1   2       21.57       22.84      1.82 o 
   7   1   2       50.54       52.70      1.57 o 
   8   1   2      166.14      179.90      2.64 o 
   9   1   2       36.65       36.98      0.83 o 
  10   1   2        3.34        3.58      0.88 o 
  -9   2   2        0.81        1.15      0.77 o 
  -8   2   2       10.33       10.16      0.91 o 
  -7   2   2        9.56        8.74      0.63 o 
  -6   2   2      123.94      111.74      2.72 o 
  -5   2   2       61.00       61.87      2.44 o 
  -4   2   2       42.25       48.35      1.96 o 
  -3   2   2      109.34       92.65      1.90 o 
  -2   2   2        4.15        2.27      0.48 o 
  -1   2   2      208.85      193.57      3.29 o 
   0   2   2      301.43      278.39      4.10 o 
   1   2   2     3478.18     3603.95     34.42 o 
   2   2   2       98.93       82.65      2.32 o 
   3   2   2        2.81       15.73      6.37 o 
   4   2   2      304.53      343.11     10.71 o 
   5   2   2      540.60      511.22      9.11 o 
   6   2   2       56.18       54.20      1.61 o 
   7   2   2       45.93       34.83      1.17 o 
   8   2   2        4.38        3.79      0.61 o 
   9   2   2        7.08        5.57      0.72 o 
  -9   3   2        6.50        5.74      0.55 o 
  -8   3   2        1.47        1.65      1.00 o 
  -7   3   2        0.04        0.77      1.40 o 
  -6   3   2        4.94        3.32      0.58 o 
  -5   3   2        0.43        1.26      1.00 o 
  -4   3   2       31.38       28.95      1.68 o 
  -3   3   2        9.51        7.59      1.08 o 
  -2   3   2       37.25       44.74      1.38 o 
  -1   3   2       20.27       31.32      1.16 o 
   0   3   2      178.45      214.93      3.13 o 
   1   3   2     1749.50     1793.94     18.39 o 
   2   3   2        7.63        6.81      1.29 o 
   3   3   2       45.56       44.41      2.98 o 
   4   3   2        8.24       10.66      2.20 o 
   5   3   2       32.07       33.86      1.26 o 
   6   3   2        0.01        0.54      0.66 o 
   7   3   2       10.61       10.54      0.87 o 
   8   3   2        4.71        4.33      0.81 o 
   9   3   2        3.18        3.78      0.87 o 
  -9   4   2        0.30        1.03      1.04 o 
  -8   4   2        0.03        0.00      0.39 o 
  -7   4   2        1.49        2.15      0.54 o 
  -6   4   2        0.40        0.94      0.77 o 
  -5   4   2       34.20       27.87      2.47 o 
  -4   4   2        2.77        4.49      1.02 o 
  -3   4   2      176.71      172.64      2.99 o 
  -2   4   2        2.24        3.37      1.30 o 
  -1   4   2        1.11        1.77      0.78 o 
   0   4   2       14.04       16.24      1.01 o 
   1   4   2        2.86        2.98      1.74 o 
   2   4   2       75.09       81.60      3.68 o 
   3   4   2       59.70       46.56      3.99 o 
   4   4   2       15.50       16.65      1.05 o 
   5   4   2      153.25      149.27      1.99 o 
   6   4   2        9.73       10.42      1.17 o 
   7   4   2        2.39        4.16      0.74 o 
   8   4   2        3.65        3.20      0.59 o 
  -8   5   2        2.45        2.11      1.07 o 
  -7   5   2       39.16       44.81      2.69 o 
  -6   5   2       16.22       20.51      2.20 o 
  -5   5   2       62.25       60.78      1.98 o 
  -4   5   2      186.83      183.89      2.59 o 
  -3   5   2       31.71       31.12      1.98 o 
  -2   5   2        0.45        0.37      0.47 o 
  -1   5   2        0.02        0.39      0.39 o 
   0   5   2        1.99        1.34      1.13 o 
   1   5   2       37.68       41.36      3.98 o 
   2   5   2        4.87        7.60      2.43 o 
   3   5   2      210.56      191.17     10.44 o 
   4   5   2        0.03        1.13      0.78 o 
   5   5   2      211.02      215.24      2.35 o 
   6   5   2        1.97        1.78      0.49 o 
   7   5   2        0.07       -0.05      0.38 o 
   8   5   2        0.00        0.18      0.61 o 
  -7   6   2        0.20        0.19      0.60 o 
  -6   6   2       35.53       41.81      2.54 o 
  -5   6   2      152.06      164.39      2.13 o 
  -4   6   2        0.74        2.01      0.49 o 
  -3   6   2        4.89        5.35      0.60 o 
  -2   6   2        1.36        2.01      1.08 o 
  -1   6   2        0.76        1.33      1.10 o 
   0   6   2       11.85       13.04      1.85 o 
   1   6   2        1.80        1.43      1.27 o 
   2   6   2       18.47       16.82      1.28 o 
   3   6   2      302.63      295.63     12.48 o 
   4   6   2      203.11      226.85      5.79 o 
   5   6   2       15.82       18.20      3.43 o 
   6   6   2       15.59       18.07      2.29 o 
   7   6   2        0.31       -0.27      0.72 o 
  -6   7   2        9.53        7.88      2.25 o 
  -5   7   2        0.10        0.01      0.56 o 
  -4   7   2        7.71        6.44      0.83 o 
  -3   7   2       49.06       50.50      5.66 o 
  -2   7   2       75.91       74.95      3.12 o 
   1   7   2       30.39       31.57      4.46 o 
   2   7   2        5.87        6.89      0.97 o 
   3   7   2       18.93       18.95      2.04 o 
   4   7   2        0.03        0.09      0.64 o 
   5   7   2       16.47       17.92      2.04 o 
   6   7   2        0.91        0.68      0.65 o 
  -4   8   2       39.11       34.66      8.40 o 
  -3   8   2        0.64        1.17      0.88 o 
   2   8   2        9.05       17.82      9.14 o 
   3   8   2        6.62       12.20      6.99 o 
 -10   1   3        9.58       11.25      1.94 o 
  -9   1   3       10.55       11.61      0.78 o 
  -8   1   3        3.96        2.55      0.58 o 
  -7   1   3        3.40        4.84      0.64 o 
  -6   1   3        7.00        7.22      0.89 o 
  -5   1   3       35.78       36.81      2.55 o 
  -4   1   3      539.10      629.28     11.60 o 
  -3   1   3      210.53      224.36      3.25 o 
  -2   1   3     2249.42     2164.75     19.81 o 
  -1   1   3      740.02      723.23      6.84 o 
   0   1   3     1132.51     1129.38     17.36 o 
   1   1   3     1052.14      994.36     15.00 o 
   2   1   3       19.04       19.42      1.08 o 
   3   1   3      335.12      348.60      4.58 o 
   4   1   3       66.98       91.58      2.31 o 
   5   1   3        4.84        7.29      1.41 o 
   6   1   3        2.63        2.51      1.74 o 
   7   1   3        5.58        4.78      0.69 o 
   8   1   3       39.77       43.03      1.14 o 
   9   1   3       25.83       25.72      0.73 o 
  -9   2   3        0.69        0.62      0.95 o 
  -8   2   3        1.10        1.18      0.71 o 
  -7   2   3        2.55        1.86      0.55 o 
  -6   2   3        0.47        1.29      0.76 o 
  -5   2   3       31.49       33.79      1.46 o 
  -4   2   3      436.77      422.04      9.71 o 
  -3   2   3       13.43       17.59      0.94 o 
  -2   2   3        8.75        9.98      0.88 o 
  -1   2   3     8557.34     8298.61     74.68 o 
   0   2   3      917.37      796.77      9.55 o 
   1   2   3      300.87      327.05      4.82 o 
   2   2   3     2420.78     2526.31     33.39 o 
   3   2   3     1335.66     1551.16     36.41 o 
   4   2   3      591.14      603.68     15.26 o 
   5   2   3        0.44        0.72      0.64 o 
   6   2   3      166.66      159.84      1.56 o 
   7   2   3        0.41        0.93      0.51 o 
   8   2   3        1.13        0.86      0.56 o 
   9   2   3        0.06        0.11      0.68 o 
  -9   3   3        4.40        5.05      0.81 o 
  -8   3   3        2.29        1.19      0.97 o 
  -7   3   3        2.94        4.82      1.24 o 
  -6   3   3      113.29      108.09      6.21 o 
  -5   3   3        7.58        6.78      0.95 o 
  -4   3   3        8.81        8.11      1.04 o 
  -3   3   3      101.91      103.56      2.41 o 
  -2   3   3        5.64        9.17      1.25 o 
  -1   3   3       28.49       29.95      1.15 o 
   0   3   3      146.25      149.95      2.84 o 
   1   3   3       92.31       88.47      2.07 o 
   2   3   3      632.85      741.95     16.05 o 
   3   3   3       47.41       36.47      2.30 o 
   4   3   3      277.60      258.75      7.36 o 
   5   3   3       32.74       32.84      1.61 o 
   6   3   3      258.76      267.00      6.15 o 
   7   3   3       22.25       23.07      1.20 o 
   8   3   3       64.91       63.18      3.35 o 
   9   3   3        0.76        0.19      0.83 o 
  -9   4   3        0.90        0.25      1.02 o 
  -8   4   3        3.87        4.62      0.65 o 
  -7   4   3       14.27       13.97      1.45 o 
  -6   4   3        0.02        0.52      0.40 o 
  -5   4   3       12.16       13.55      1.04 o 
  -4   4   3      107.07       93.46      1.83 o 
  -3   4   3       21.37       20.81      0.79 o 
  -2   4   3      436.63      495.81     15.66 o 
  -1   4   3     1250.57     1426.79     18.66 o 
   0   4   3      180.88      254.46      4.84 o 
   1   4   3      997.64     1038.94     27.30 o 
   2   4   3      295.15      284.94      7.46 o 
   3   4   3       43.99       49.25      5.71 o 
   4   4   3       53.32       60.80      5.02 o 
   5   4   3       27.02       26.74      2.21 o 
   6   4   3        6.16        5.56      0.76 o 
   7   4   3        0.54        0.97      0.62 o 
   8   4   3        8.29        7.86      1.14 o 
  -8   5   3        8.67       10.74      1.41 o 
  -7   5   3       40.16       42.00      2.02 o 
  -6   5   3      221.61      235.84      6.28 o 
  -5   5   3      202.72      218.53      8.13 o 
  -4   5   3      129.14      126.08      2.13 o 
  -3   5   3       25.06       24.61      0.83 o 
  -2   5   3       34.81       38.14      1.16 o 
  -1   5   3        4.83        5.65      0.67 o 
   0   5   3      124.65      116.42      5.99 o 
   1   5   3        0.13        1.05      0.99 o 
   2   5   3      400.44      370.04     11.64 o 
   3   5   3      382.33      343.12      9.10 o 
   4   5   3      244.32      240.27      3.73 o 
   5   5   3       11.11       10.53      1.12 o 
   6   5   3        0.15       -0.02      0.46 o 
   7   5   3        0.00        0.12      0.39 o 
   8   5   3        0.03        0.07      0.90 o 
  -7   6   3        4.44        2.24      0.62 o 
  -6   6   3        2.84        2.60      0.50 o 
  -5   6   3       30.64       30.83      2.70 o 
  -4   6   3      215.88      230.13      3.97 o 
  -3   6   3       49.71       53.01      4.66 o 
  -2   6   3       65.87       61.23      2.86 o 
  -1   6   3       56.50       53.22      2.56 o 
   0   6   3      105.31       98.43      5.64 o 
   1   6   3       33.05       34.11      1.39 o 
   2   6   3       24.44       25.78      1.35 o 
   3   6   3       74.79       72.77     11.18 o 
   4   6   3        1.76        1.65      0.88 o 
   5   6   3        4.37        4.74      0.84 o 
   6   6   3        2.78        2.16      0.62 o 
   7   6   3        1.30        0.20      0.70 o 
  -6   7   3        2.97        1.18      0.72 o 
  -5   7   3        1.41        1.22      0.76 o 
  -4   7   3        6.99        7.58      1.40 o 
  -3   7   3       73.91       78.31      6.41 o 
  -2   7   3       75.27       76.89      2.74 o 
   0   7   3       86.74       78.12      3.37 o 
   1   7   3       36.31       38.79      6.78 o 
   2   7   3        0.23        0.17      1.13 o 
   3   7   3        1.80        1.50      0.79 o 
   4   7   3       19.10       20.85      1.78 o 
   5   7   3        9.37        7.80      0.76 o 
  -4   8   3       37.70       36.28      8.40 o 
  -3   8   3        0.88        1.40      0.87 o 
   2   8   3       37.47       40.86     15.46 o 
   3   8   3       13.58       15.70      0.97 o 
 -10   0   4        6.90        4.62      0.80 o 
  -9   0   4        0.23       -0.26      0.68 o 
  -8   0   4       15.98       12.36      1.15 o 
  -7   0   4       26.68       28.97      1.46 o 
  -6   0   4        2.01        0.74      1.09 o 
  -5   0   4       39.38       28.12      2.61 o 
  -4   0   4      147.26      134.99      6.20 o 
  -3   0   4     3012.62     3185.25     40.76 o 
  -2   0   4    31183.11    30419.54    553.78 o 
  -1   0   4    17991.36    18218.11    254.02 o 
   0   0   4      573.66      528.10     11.79 o 
   1   0   4      171.09       86.58      2.58 o 
   2   0   4      567.36      503.62     11.80 o 
   3   0   4        2.53        0.84      0.44 o 
   4   0   4       22.27       41.07      2.11 o 
   5   0   4      281.96      281.66      8.34 o 
   6   0   4       58.25       43.63      2.86 o 
   7   0   4      273.04      296.02      4.27 o 
   8   0   4      292.83      346.53      3.78 o 
   9   0   4       89.71      113.30      2.04 o 
 -10   1   4       19.25       17.87      1.31 o 
  -9   1   4        3.57        3.95      0.57 o 
  -8   1   4        8.01       10.19      0.73 o 
  -7   1   4        0.00        0.93      0.67 o 
  -6   1   4       31.87       33.31      1.48 o 
  -5   1   4       40.36       46.88      2.73 o 
  -4   1   4      955.60      976.94     16.73 o 
  -3   1   4      768.01      698.60      9.74 o 
  -2   1   4      280.13      334.78      3.27 o 
  -1   1   4     1729.94     1599.99     14.65 o 
   0   1   4     2701.88     2619.18     32.10 o 
   1   1   4     7452.41     7196.58     99.28 o 
   2   1   4       77.13       97.88      1.77 o 
   3   1   4     1166.01     1203.47     13.12 o 
   4   1   4      464.78      510.29     10.49 o 
   5   1   4      152.00      173.69      4.60 o 
   6   1   4      232.52      228.15      3.91 o 
   7   1   4       38.76       45.54      1.35 o 
   8   1   4       51.05       59.65      1.20 o 
   9   1   4       11.97       12.40      0.61 o 
  -9   2   4        0.99        0.95      0.78 o 
  -8   2   4        8.61        6.53      0.74 o 
  -7   2   4        7.85        5.84      0.60 o 
  -6   2   4      119.57      117.57      2.89 o 
  -5   2   4       15.44       17.28      0.98 o 
  -4   2   4       58.91       63.25      2.05 o 
  -3   2   4       71.62       81.84      5.50 o 
  -2   2   4      153.39      159.35      2.66 o 
  -1   2   4      244.25      207.10      3.04 o 
   0   2   4      265.67      267.60      3.21 o 
   1   2   4     3051.33     3274.31     35.48 o 
   2   2   4      969.26     1055.79     17.72 o 
   3   2   4       18.77       19.77      2.88 o 
   4   2   4       89.21       88.38      3.05 o 
   5   2   4        1.04        0.66      0.67 o 
   6   2   4       82.17       88.13      1.15 o 
   7   2   4        1.38        1.72      0.51 o 
   8   2   4       21.99       20.49      0.81 o 
   9   2   4        1.70        1.14      0.68 o 
  -9   3   4        0.62        0.93      0.42 o 
  -8   3   4        0.72        0.36      0.97 o 
  -7   3   4        1.49        2.16      1.00 o 
  -6   3   4       11.77       12.52      0.96 o 
  -5   3   4       22.05       23.42      1.64 o 
  -4   3   4       33.82       39.95      1.61 o 
  -3   3   4      199.54      205.06      5.16 o 
  -2   3   4     1070.89     1067.95     15.67 o 
  -1   3   4        0.07        0.49      0.55 o 
   0   3   4      133.13      150.27      2.75 o 
   1   3   4       11.48       10.15      1.13 o 
   2   3   4        2.83        3.43      1.31 o 
   3   3   4       20.14       23.40      1.96 o 
   4   3   4        3.44        1.61      1.14 o 
   5   3   4       19.31       23.39      1.10 o 
   6   3   4        0.02        0.63      0.64 o 
   7   3   4        3.33        4.28      0.71 o 
   8   3   4        0.47        0.45      0.73 o 
   9   3   4       13.32       12.91      1.66 o 
  -9   4   4        7.46        9.19      1.34 o 
  -8   4   4        1.91        1.14      0.43 o 
  -7   4   4        0.99       -0.12      0.44 o 
  -6   4   4        5.97        6.92      0.73 o 
  -5   4   4       93.08       80.43      3.19 o 
  -4   4   4       40.41       41.98      1.94 o 
  -3   4   4       52.01       49.17      1.11 o 
  -2   4   4       11.72        6.24      1.47 o 
  -1   4   4       15.86       16.78      1.12 o 
   0   4   4      133.01      123.32      5.42 o 
   1   4   4      315.48      334.46     11.74 o 
   2   4   4      336.32      360.27     11.50 o 
   3   4   4      225.20      198.67      9.85 o 
   4   4   4       35.13       36.10      3.01 o 
   5   4   4      111.30      113.51      2.21 o 
   6   4   4       12.08       12.07      0.79 o 
   7   4   4        3.19        2.49      0.62 o 
   8   4   4        1.48        1.24      0.39 o 
  -8   5   4       17.31       17.22      1.77 o 
  -7   5   4       74.73       77.46      4.05 o 
  -6   5   4       13.43       15.40      1.98 o 
  -5   5   4       96.46       93.01      2.49 o 
  -4   5   4       13.04       15.86      1.47 o 
  -3   5   4        1.81        1.51      0.45 o 
  -2   5   4       24.82       23.71      1.20 o 
  -1   5   4        0.05        0.68      0.39 o 
   0   5   4        2.04        0.58      1.01 o 
   1   5   4      130.27      129.81      4.20 o 
   2   5   4      394.30      356.80      8.01 o 
   3   5   4      527.30      480.25      8.45 o 
   4   5   4      176.43      175.24      2.53 o 
   5   5   4        0.10        0.55      0.74 o 
   6   5   4       50.86       50.60      6.11 o 
   7   5   4        8.95        9.65      1.39 o 
   8   5   4        0.19        0.41      0.93 o 
  -7   6   4       16.33       14.57      1.87 o 
  -6   6   4       53.74       57.62      1.41 o 
  -5   6   4      101.52      113.98      2.23 o 
  -4   6   4       25.11       21.33      1.89 o 
  -3   6   4        9.07        9.35      0.83 o 
  -2   6   4        2.04        3.65      0.55 o 
  -1   6   4        2.65        1.47      0.90 o 
   0   6   4        9.93        8.83      1.05 o 
   1   6   4       54.31       53.86      1.90 o 
   2   6   4       35.05       37.24      1.82 o 
   3   6   4       14.64       13.40      1.78 o 
   4   6   4       12.99       16.91      2.36 o 
   5   6   4        0.15        0.38      0.73 o 
   6   6   4        1.08        0.75      0.58 o 
   7   6   4        0.01        0.03      0.67 o 
  -6   7   4        0.33        0.39      0.68 o 
  -5   7   4        7.75        5.80      0.98 o 
  -4   7   4       17.86       23.93      3.70 o 
  -3   7   4        0.21        1.05      0.91 o 
  -2   7   4       68.92       71.80      2.13 o 
  -1   7   4       84.18       73.89      1.72 o 
   0   7   4       23.99       17.08      1.70 o 
   1   7   4        7.04        6.27      2.72 o 
   2   7   4        8.74        9.39      1.24 o 
   3   7   4       15.05       15.74      1.34 o 
   4   7   4       18.63       22.74      1.99 o 
   5   7   4       11.34       11.67      1.38 o 
  -3   8   4        0.18        0.45      0.80 o 
   1   8   4        7.52        8.09      1.15 o 
   2   8   4       19.21       17.72      6.20 o 
   3   8   4       13.71       13.57      1.86 o 
 -10   1   5        1.11        0.29      0.73 o 
  -9   1   5        1.72        0.43      0.52 o 
  -8   1   5        0.77        1.40      0.61 o 
  -7   1   5        9.22        7.89      0.72 o 
  -6   1   5        1.22        0.43      0.92 o 
  -5   1   5        1.98        1.68      0.91 o 
  -4   1   5      322.16      296.85      6.12 o 
  -3   1   5      445.34      467.08      5.53 o 
  -2   1   5      264.80      320.45      3.76 o 
  -1   1   5     1414.42     1361.91     12.68 o 
   0   1   5      955.94      879.38      8.40 o 
   1   1   5      421.76      361.55      5.06 o 
   2   1   5      217.36      177.33      3.17 o 
   3   1   5      103.19      110.15      2.28 o 
   4   1   5      176.53      166.41      3.46 o 
   5   1   5        5.58        9.44      0.92 o 
   6   1   5       43.24       42.58      1.95 o 
   7   1   5       19.90       22.18      0.95 o 
   8   1   5        0.01        0.42      0.53 o 
   9   1   5        4.20        5.09      0.52 o 
  -9   2   5        1.04        1.22      0.40 o 
  -8   2   5        0.16        0.04      0.63 o 
  -7   2   5      150.12      158.45      2.15 o 
  -6   2   5      173.66      179.18      2.36 o 
  -5   2   5        0.14        0.22      0.77 o 
  -4   2   5       62.57       71.89      4.64 o 
  -3   2   5      583.02      617.63      9.40 o 
  -2   2   5      253.10      229.28      3.15 o 
  -1   2   5     1464.43     1467.47     18.64 o 
   0   2   5      245.35      191.79      2.52 o 
   1   2   5      159.71      166.74      2.69 o 
   2   2   5     1764.21     1868.58     22.95 o 
   3   2   5     2018.75     2393.83     30.78 o 
   4   2   5      108.20      114.51      4.87 o 
   5   2   5      121.35      119.97      2.26 o 
   6   2   5       28.93       27.70      0.71 o 
   7   2   5        1.25        1.59      0.52 o 
   8   2   5        6.01        4.49      0.60 o 
   9   2   5        0.53        0.08      0.66 o 
  -9   3   5        0.38       -0.05      0.39 o 
  -8   3   5       14.34       10.90      0.75 o 
  -7   3   5        7.93        8.33      1.21 o 
  -6   3   5       14.44       13.63      1.76 o 
  -5   3   5        6.77        6.34      0.99 o 
  -4   3   5       67.03       67.90      1.75 o 
  -3   3   5      151.44      156.09      4.79 o 
  -2   3   5      208.10      231.34      3.22 o 
  -1   3   5      199.58      235.31      4.25 o 
   0   3   5       33.07       36.19      1.33 o 
   1   3   5     3538.61     3797.49     41.87 o 
   2   3   5      249.12      263.94      6.49 o 
   3   3   5      214.07      233.81      6.39 o 
   4   3   5      160.38      143.89      2.99 o 
   5   3   5       28.33       27.04      0.99 o 
   6   3   5       78.10       75.47      1.54 o 
   7   3   5       55.03       45.38      1.96 o 
   8   3   5       38.93       34.14      1.72 o 
  -8   4   5       15.62       16.76      1.04 o 
  -7   4   5       15.62       13.62      1.75 o 
  -6   4   5       25.56       28.97      2.87 o 
  -5   4   5       11.79       11.69      0.89 o 
  -4   4   5        0.08        1.48      0.66 o 
  -3   4   5       97.20       90.29      1.78 o 
  -2   4   5       19.70       16.46      1.43 o 
  -1   4   5       31.59       29.71      2.37 o 
   0   4   5       80.94       87.31      3.94 o 
   1   4   5      288.40      249.70      5.79 o 
   2   4   5       39.92       49.35      2.67 o 
   3   4   5      150.75      149.74      3.23 o 
   4   4   5      322.52      285.84      9.09 o 
   5   4   5        4.32        4.60      0.74 o 
   6   4   5       96.13       98.49      3.83 o 
   7   4   5        2.05        2.50      0.64 o 
   8   4   5        0.03       -0.08      0.36 o 
  -8   5   5       10.27        8.90      1.73 o 
  -7   5   5       64.08       74.32      3.80 o 
  -6   5   5       26.69       29.06      4.52 o 
  -5   5   5        0.79        1.68      0.49 o 
  -4   5   5       14.33       16.30      1.00 o 
  -3   5   5        2.49        3.81      0.51 o 
  -2   5   5       67.68       53.52      1.62 o 
  -1   5   5       42.80       35.65      1.02 o 
   0   5   5        6.95        5.67      1.31 o 
   1   5   5        5.70        6.66      1.03 o 
   2   5   5       29.07       32.98      1.47 o 
   3   5   5      286.28      255.87      3.03 o 
   4   5   5      240.28      235.51      2.93 o 
   5   5   5      100.72       99.98      4.20 o 
   6   5   5        4.54        3.79      0.69 o 
   7   5   5        0.45       -0.03      0.58 o 
   8   5   5        5.04        3.75      1.02 o 
  -7   6   5        2.03        1.80      0.67 o 
  -6   6   5       10.33        9.33      1.10 o 
  -5   6   5       75.08       70.46      1.45 o 
  -4   6   5        0.09        0.67      0.51 o 
  -3   6   5        0.14        0.41      0.43 o 
  -2   6   5        0.00        0.33      0.43 o 
  -1   6   5        0.46        0.13      0.83 o 
   0   6   5        8.87        7.16      1.05 o 
   1   6   5       29.15       27.03      3.21 o 
   2   6   5       10.02       14.36      0.95 o 
   3   6   5       32.17       36.42      3.79 o 
   4   6   5        1.85        1.99      0.84 o 
   5   6   5        3.61        3.26      0.85 o 
   6   6   5        0.02        0.26      0.55 o 
   7   6   5        2.79        1.63      0.69 o 
  -5   7   5        8.58        7.28      1.57 o 
  -4   7   5        0.05        0.83      0.47 o 
  -3   7   5        2.46        2.77      0.91 o 
  -2   7   5       25.44       30.77      1.42 o 
  -1   7   5        6.48        7.67      0.95 o 
   0   7   5        4.27        5.01      0.99 o 
   1   7   5        1.50        2.22      0.83 o 
   2   7   5       24.81       23.35      1.42 o 
   3   7   5        7.29        8.14      1.02 o 
   4   7   5       20.07       20.20      1.73 o 
   5   7   5        0.00        0.20      0.49 o 
  -3   8   5       39.93       38.53      2.57 o 
  -2   8   5        5.66        7.75      1.09 o 
   1   8   5        0.02       -0.27      0.84 o 
   2   8   5        6.43        8.38      2.59 o 
   3   8   5        0.73        0.61      0.68 o 
 -10   0   6       10.15       10.21      0.89 o 
  -9   0   6        2.45        3.69      0.76 o 
  -8   0   6       24.39       25.13      1.34 o 
  -7   0   6        3.72        4.35      0.98 o 
  -6   0   6       43.73       35.90      1.86 o 
  -5   0   6       64.33       86.23      3.44 o 
  -4   0   6      687.25      762.68     18.19 o 
  -3   0   6      491.28      509.29      7.56 o 
  -2   0   6    20574.68    21018.98    471.23 o 
  -1   0   6    14363.38    15028.53    241.66 o 
   0   0   6      608.50      598.33      9.59 o 
   1   0   6     2378.47     2192.61     36.19 o 
   2   0   6      636.38      725.31     24.63 o 
   3   0   6      509.63      507.34      9.05 o 
   4   0   6       39.47       28.85      1.87 o 
   5   0   6       81.91       90.29      5.27 o 
   6   0   6        5.25        3.88      1.10 o 
   7   0   6       85.35      102.30      2.04 o 
   8   0   6       13.06       15.72      1.32 o 
   9   0   6        0.83        0.64      0.55 o 
 -10   1   6        0.00        0.28      0.71 o 
  -9   1   6        0.35        0.22      0.52 o 
  -8   1   6       21.57       22.04      0.95 o 
  -7   1   6       90.67       93.67      1.55 o 
  -6   1   6       37.18       37.15      3.20 o 
  -5   1   6      166.88      170.96      4.30 o 
  -4   1   6        5.77        8.79      0.98 o 
  -3   1   6      137.44      132.48      2.34 o 
  -2   1   6       41.50       53.65      1.08 o 
  -1   1   6     1885.06     1635.08     15.98 o 
   0   1   6       69.27       62.36      0.98 o 
   1   1   6     1035.12     1107.03     11.19 o 
   2   1   6      602.33      643.53      8.28 o 
   3   1   6        8.60       14.12     12.00 o 
   4   1   6      113.96      117.82      2.52 o 
   5   1   6       39.84       32.50      2.17 o 
   6   1   6      379.48      370.40      3.36 o 
   7   1   6       35.92       37.50      1.28 o 
   8   1   6       13.63       17.45      1.04 o 
   9   1   6        0.02       -0.24      0.42 o 
  -9   2   6        0.87        0.76      0.40 o 
  -8   2   6        0.20       -0.38      0.62 o 
  -7   2   6        4.68        5.19      0.78 o 
  -6   2   6       10.80       11.73      0.74 o 
  -5   2   6       34.93       36.02      1.53 o 
  -4   2   6        0.33        0.35      0.71 o 
  -3   2   6       18.15       14.23      1.09 o 
  -2   2   6       79.92       97.40      1.99 o 
  -1   2   6       11.78        9.75      0.66 o 
   0   2   6      814.32      803.55      9.13 o 
   1   2   6      194.03      239.51      3.23 o 
   2   2   6      963.47     1045.82     12.78 o 
   3   2   6      196.01      234.19      5.01 o 
   4   2   6       14.55       12.88      1.34 o 
   5   2   6       34.73       27.64      1.37 o 
   6   2   6       79.29       81.77      1.64 o 
   7   2   6       16.07       13.76      0.64 o 
   8   2   6        7.38        7.00      0.66 o 
   9   2   6        0.05       -0.46      0.63 o 
  -9   3   6        0.28       -0.26      0.36 o 
  -8   3   6        0.00        0.12      0.44 o 
  -7   3   6        0.24        0.74      0.92 o 
  -6   3   6        2.74        1.12      0.60 o 
  -5   3   6        8.44        9.39      0.85 o 
  -4   3   6       14.90       11.72      1.04 o 
  -3   3   6      207.14      220.69      4.50 o 
  -2   3   6      462.48      453.45      6.62 o 
  -1   3   6      743.33      796.19     18.61 o 
   0   3   6      340.66      346.91      5.24 o 
   1   3   6       65.45       61.12      1.99 o 
   2   3   6      221.93      208.25      3.82 o 
   3   3   6       10.17       14.81      1.56 o 
   4   3   6        2.41        4.80      0.80 o 
   5   3   6        2.77        3.80      0.66 o 
   6   3   6       37.66       41.95      1.49 o 
   7   3   6        0.24        0.56      0.65 o 
   8   3   6        0.14        0.17      0.70 o 
   9   3   6        2.70        1.41      1.34 o 
  -8   4   6        9.48       10.26      0.66 o 
  -7   4   6       36.13       35.51      4.87 o 
  -6   4   6       18.33       21.65      3.08 o 
  -5   4   6       28.01       27.69      1.83 o 
  -4   4   6       16.43       15.30      1.33 o 
  -3   4   6       59.61       57.29      1.27 o 
  -2   4   6        8.11        4.62      0.76 o 
  -1   4   6       10.22       11.18      1.86 o 
   0   4   6       32.94       32.26      2.77 o 
   1   4   6      110.73       96.27      2.73 o 
   2   4   6      229.48      211.03      5.73 o 
   3   4   6       16.38       17.24      1.40 o 
   4   4   6       46.39       52.80      2.02 o 
   5   4   6        9.50        8.55      0.90 o 
   6   4   6        6.76        3.81      0.74 o 
   7   4   6        8.87        8.61      0.71 o 
   8   4   6        0.04       -0.04      0.36 o 
  -8   5   6        0.42        0.47      1.12 o 
  -7   5   6       79.74       89.89      4.37 o 
  -6   5   6      126.73      153.17      2.15 o 
  -5   5   6        0.77        1.62      0.46 o 
  -4   5   6        9.22        9.50      1.02 o 
  -3   5   6        2.99        1.36      0.43 o 
  -2   5   6       35.74       36.99      1.01 o 
  -1   5   6        0.03        0.21      0.37 o 
   0   5   6        0.03        0.48      0.95 o 
   1   5   6       19.55       24.30      2.10 o 
   2   5   6       34.54       37.02      1.54 o 
   3   5   6      198.52      185.21      3.36 o 
   4   5   6      218.65      214.52      2.76 o 
   5   5   6        8.05        6.30      1.30 o 
   6   5   6        4.30        3.65      0.70 o 
   7   5   6        1.33        0.71      0.52 o 
  -7   6   6        6.76        6.05      1.55 o 
  -6   6   6        0.23        0.65      0.39 o 
  -5   6   6       29.04       30.60      2.76 o 
  -4   6   6       13.41       12.36      0.79 o 
  -3   6   6        4.66        5.83      0.61 o 
  -2   6   6        0.01        0.35      0.39 o 
  -1   6   6       12.97       10.58      0.92 o 
   0   6   6        2.22        2.49      0.75 o 
   1   6   6      308.36      310.85     15.40 o 
   2   6   6      291.11      290.13      5.01 o 
   3   6   6       60.88       63.94      3.77 o 
   4   6   6       15.78       17.26      2.29 o 
   5   6   6       11.29       11.41      1.17 o 
   6   6   6        0.00        0.61      0.56 o 
  -5   7   6        1.31        1.41      0.63 o 
  -4   7   6       30.42       28.55      2.83 o 
  -3   7   6       23.75       21.86      1.58 o 
  -2   7   6       54.64       53.17      1.35 o 
  -1   7   6        5.38        4.86      0.81 o 
   0   7   6       11.26       13.88      1.52 o 
   1   7   6        0.57        0.53      0.78 o 
   2   7   6        0.89        0.16      0.75 o 
   3   7   6       23.03       24.29      3.01 o 
   4   7   6        2.51        2.87      0.73 o 
   5   7   6        2.52        3.70      0.59 o 
  -3   8   6        1.68        1.35      0.77 o 
  -2   8   6        0.07       -0.23      0.90 o 
   0   8   6        2.44        2.14      0.97 o 
   1   8   6        0.08        0.08      0.78 o 
   2   8   6        6.96        5.82      0.85 o 
   3   8   6        0.29        0.76      0.58 o 
  -9   1   7        1.37        1.24      0.55 o 
  -8   1   7       17.05       19.25      0.80 o 
  -7   1   7        2.54        4.58      0.72 o 
  -6   1   7        5.57        4.51      0.79 o 
  -5   1   7       19.62       17.22      1.63 o 
  -4   1   7       92.73       86.82      2.78 o 
  -3   1   7      175.54      200.44      3.10 o 
  -2   1   7      700.07      754.53      9.12 o 
  -1   1   7      893.96      884.76      8.15 o 
   0   1   7       73.20       62.28      1.19 o 
   1   1   7      113.58       92.30      1.49 o 
   2   1   7       15.50        5.54      0.54 o 
   3   1   7      344.28      368.98      5.08 o 
   4   1   7        5.86       10.26      0.87 o 
   5   1   7       23.97       25.93      1.36 o 
   6   1   7        8.98        7.23      0.73 o 
   7   1   7      337.26      410.64      4.61 o 
   8   1   7       39.95       41.40      0.92 o 
   9   1   7        2.48        1.92      0.42 o 
  -9   2   7        0.05        0.26      0.42 o 
  -8   2   7       16.43       16.47      0.87 o 
  -7   2   7       32.94       32.05      1.35 o 
  -6   2   7      323.57      311.10      3.09 o 
  -5   2   7        0.03        0.70      0.82 o 
  -4   2   7       12.49       11.08      1.12 o 
  -3   2   7      233.73      208.46      4.38 o 
  -2   2   7        1.27        3.89      0.55 o 
  -1   2   7       46.29       37.57      1.01 o 
   0   2   7       79.47       70.24      1.54 o 
   1   2   7     1631.38     1773.52     20.08 o 
   2   2   7      115.08      118.09      2.43 o 
   3   2   7       32.58       37.56      1.53 o 
   4   2   7      121.11       98.01      4.00 o 
   5   2   7        0.95        1.01      0.70 o 
   6   2   7        0.87        1.01      0.51 o 
   7   2   7       41.27       42.92      1.46 o 
   8   2   7        2.25        1.95      0.83 o 
   9   2   7        0.91        0.81      0.63 o 
  -9   3   7        0.55        0.32      0.92 o 
  -8   3   7        3.12        3.07      0.54 o 
  -7   3   7        0.53       -0.44      0.44 o 
  -6   3   7       40.30       41.68      3.21 o 
  -5   3   7        8.18        8.13      0.83 o 
  -4   3   7       28.00       24.97      1.50 o 
  -3   3   7       17.98       12.26      1.58 o 
  -2   3   7      226.18      247.07      4.56 o 
  -1   3   7       24.84       27.85      2.40 o 
   0   3   7      125.51       99.19      2.58 o 
   1   3   7      836.11      866.72     11.36 o 
   2   3   7       59.03       69.38      1.99 o 
   3   3   7        0.00        1.37      1.06 o 
   4   3   7      117.43      113.42      2.59 o 
   5   3   7      109.35      100.85      2.54 o 
   6   3   7       88.90       85.25      1.72 o 
   7   3   7        2.59        4.27      0.68 o 
   8   3   7        0.15        0.32      0.82 o 
  -8   4   7        6.37        6.94      0.57 o 
  -7   4   7       77.96       87.43      6.40 o 
  -6   4   7        0.02        0.43      0.43 o 
  -5   4   7       10.07        7.99      0.78 o 
  -4   4   7       54.64       55.86      2.93 o 
  -3   4   7      516.85      546.95      6.18 o 
  -2   4   7      403.76      433.42      5.62 o 
  -1   4   7      132.52      143.57      4.52 o 
   0   4   7      355.34      354.37      8.71 o 
   1   4   7       85.01       89.68      2.31 o 
   2   4   7      158.72      145.00      4.02 o 
   3   4   7       28.33       23.09      1.35 o 
   4   4   7      123.19      111.99      3.23 o 
   5   4   7       12.06        9.38      0.90 o 
   6   4   7        6.44        2.83      0.76 o 
   7   4   7        1.77        0.57      0.63 o 
   8   4   7        0.36        0.36      0.60 o 
  -8   5   7        0.68        0.54      1.13 o 
  -7   5   7       55.09       73.61      4.65 o 
  -6   5   7       70.28       70.12      5.16 o 
  -5   5   7       10.64        9.55      1.08 o 
  -4   5   7        0.81        0.91      0.48 o 
  -3   5   7       78.34       72.18      4.20 o 
  -2   5   7       33.76       39.37      1.62 o 
  -1   5   7        1.79        1.51      0.36 o 
   0   5   7       65.54       70.45      5.20 o 
   1   5   7      429.39      401.98     10.92 o 
   2   5   7      987.30      932.73      9.84 o 
   3   5   7      247.13      226.27      4.64 o 
   4   5   7      156.31      152.76      3.18 o 
   5   5   7       13.53       13.50      2.04 o 
   6   5   7        0.12       -0.24      0.58 o 
   7   5   7        7.64        7.99      0.61 o 
  -7   6   7       11.35       11.35      6.29 o 
  -6   6   7        1.40        3.11      1.26 o 
  -5   6   7        6.09        8.54      1.24 o 
  -4   6   7       21.41       22.02      2.12 o 
  -3   6   7       18.00       14.68      0.96 o 
  -2   6   7       19.78       16.97      0.81 o 
  -1   6   7       59.79       57.40      1.49 o 
   0   6   7      128.28      125.27      6.31 o 
   1   6   7      140.73      139.29      4.77 o 
   2   6   7      322.67      329.18     15.48 o 
   3   6   7        0.22        0.65      0.69 o 
   4   6   7       23.09       21.45      2.80 o 
   5   6   7        1.17        0.90      0.60 o 
   6   6   7        0.22        0.32      0.54 o 
  -5   7   7        7.94        9.02      1.14 o 
  -4   7   7       43.47       43.44      3.40 o 
  -3   7   7        1.76        1.77      0.70 o 
  -2   7   7       11.62       10.35      0.84 o 
  -1   7   7       85.67       82.21      2.20 o 
   0   7   7       27.10       28.28      2.41 o 
   1   7   7        1.61        2.96      0.85 o 
   2   7   7        6.81        8.80      1.00 o 
   3   7   7        3.30        4.02      0.88 o 
   4   7   7        0.01       -0.14      0.61 o 
   5   7   7        7.28        8.96      1.26 o 
  -3   8   7        7.19        6.76      0.83 o 
  -2   8   7        0.03        0.45      0.85 o 
  -1   8   7        2.13        1.81      1.03 o 
   0   8   7        9.97       10.99      1.10 o 
   1   8   7       24.44       27.32      1.39 o 
   2   8   7        0.26        0.95      0.69 o 
   3   8   7       13.49       17.13      1.37 o 
  -9   0   8        8.14        5.76      1.05 o 
  -8   0   8        0.06       -0.42      0.92 o 
  -7   0   8       18.77       15.29      1.39 o 
  -6   0   8        7.24        5.83      1.56 o 
  -5   0   8        2.22        0.55      1.33 o 
  -4   0   8      901.46      974.44     20.58 o 
  -3   0   8      343.82      383.20      5.86 o 
  -2   0   8      873.30      926.79     13.21 o 
  -1   0   8        0.59        1.14      0.42 o 
   0   0   8     2900.57     2514.63     31.62 o 
   1   0   8      258.91      260.14      8.11 o 
   2   0   8      887.09      856.99     16.04 o 
   3   0   8     2278.41     2645.90     56.45 o 
   4   0   8        0.62        0.38      1.02 o 
   5   0   8      122.26      130.33      2.88 o 
   6   0   8      307.94      336.28      6.43 o 
   7   0   8      875.26     1043.54      7.91 o 
   8   0   8        0.55        0.59      0.70 o 
   9   0   8        0.12       -0.30      0.48 o 
  -9   1   8        1.48        0.72      0.52 o 
  -8   1   8        0.09       -0.39      0.76 o 
  -7   1   8        1.97        2.59      0.71 o 
  -6   1   8      131.64      132.02      2.06 o 
  -5   1   8       16.37       14.94      1.31 o 
  -4   1   8      163.41      160.76      7.05 o 
  -3   1   8      726.32      820.59     15.38 o 
  -2   1   8      506.14      536.45      5.96 o 
  -1   1   8       82.65       76.64      1.24 o 
   0   1   8      708.22      703.27      7.28 o 
   1   1   8      804.69      833.36      8.53 o 
   2   1   8      505.17      563.56      9.82 o 
   3   1   8      610.08      685.23     10.61 o 
   4   1   8       94.47       85.63      3.54 o 
   5   1   8       53.48       51.27      1.87 o 
   6   1   8      150.39      158.41      4.36 o 
   7   1   8      194.06      224.97      2.57 o 
   8   1   8       10.86       11.89      0.62 o 
   9   1   8        0.00        0.34      0.50 o 
  -9   2   8        0.89        1.17      0.67 o 
  -8   2   8       18.65       15.67      0.68 o 
  -7   2   8       67.98       61.88      1.54 o 
  -6   2   8       26.68       29.49      1.09 o 
  -5   2   8       33.55       33.65      1.56 o 
  -4   2   8        0.30       -0.13      0.80 o 
  -3   2   8        0.07        0.51      0.65 o 
  -2   2   8       33.58       24.62      1.06 o 
  -1   2   8       79.87       63.16      1.60 o 
   0   2   8      193.63      188.84      3.37 o 
   1   2   8      212.50      268.63      4.22 o 
   2   2   8       14.72       27.96      1.63 o 
   3   2   8      122.88      102.32      2.66 o 
   4   2   8       38.87       40.18      2.90 o 
   5   2   8       55.16       52.42      1.81 o 
   6   2   8       47.37       43.28      1.81 o 
   7   2   8       49.38       51.34      1.29 o 
   8   2   8        7.94        7.65      1.01 o 
   9   2   8        5.12        4.31      0.72 o 
  -9   3   8        0.01        0.04      0.70 o 
  -8   3   8        0.09       -0.09      0.44 o 
  -7   3   8        6.25        5.61      0.64 o 
  -6   3   8        0.68        1.24      0.41 o 
  -5   3   8       50.78       50.61      3.79 o 
  -4   3   8       63.23       68.78      1.37 o 
  -3   3   8      371.51      371.02      8.60 o 
  -2   3   8        0.21        0.98      0.80 o 
  -1   3   8       22.07       27.95      1.73 o 
   0   3   8        3.02        0.83      0.66 o 
   1   3   8      119.09      122.82      2.68 o 
   2   3   8        0.00        1.42      0.73 o 
   3   3   8        0.35        0.06      0.96 o 
   4   3   8       46.84       43.40      1.73 o 
   5   3   8        9.97        8.53      0.84 o 
   6   3   8        0.19        0.68      0.68 o 
   7   3   8        0.78        1.35      0.78 o 
   8   3   8        1.48        1.19      0.83 o 
  -8   4   8        0.91        0.45      0.40 o 
  -7   4   8        0.44        0.64      0.43 o 
  -6   4   8        0.02        1.00      0.44 o 
  -5   4   8        5.59        4.72      0.57 o 
  -4   4   8        0.02        0.13      0.39 o 
  -3   4   8        8.32        9.91      0.71 o 
  -2   4   8       19.61       16.94      0.80 o 
  -1   4   8      102.15       96.06      3.16 o 
   0   4   8      142.52      152.56      2.90 o 
   1   4   8        0.96        2.61      0.76 o 
   2   4   8      441.36      432.39      6.71 o 
   3   4   8        5.22        3.05      0.78 o 
   4   4   8        0.85        0.58      0.64 o 
   5   4   8        0.25        0.04      0.70 o 
   6   4   8       18.20       14.23      1.12 o 
   7   4   8        0.34        0.23      0.60 o 
   8   4   8        0.81        0.32      0.88 o 
  -7   5   8       48.59       46.99      2.70 o 
  -6   5   8        6.61        6.01      0.99 o 
  -5   5   8        7.92        8.64      1.00 o 
  -4   5   8        3.78        3.96      0.58 o 
  -3   5   8       11.56       14.22      1.03 o 
  -2   5   8        0.84        2.25      0.44 o 
  -1   5   8        8.60        8.60      0.69 o 
   0   5   8       38.75       33.17      2.03 o 
   1   5   8      566.23      527.57     10.85 o 
   2   5   8      231.51      228.61      4.60 o 
   3   5   8      199.02      179.85      2.25 o 
   4   5   8       80.63       83.00      3.14 o 
   5   5   8        1.22        1.28      0.69 o 
   6   5   8        1.13        0.38      0.59 o 
   7   5   8        2.13        1.91      0.68 o 
  -7   6   8       44.81       37.48      8.73 o 
  -6   6   8        8.19        6.14      0.80 o 
  -5   6   8        3.79        4.36      0.54 o 
  -4   6   8        0.79        0.94      0.43 o 
  -3   6   8        0.02       -0.16      0.42 o 
  -2   6   8        0.27        0.40      0.40 o 
  -1   6   8        1.07        1.75      0.74 o 
   0   6   8        5.93        6.13      0.81 o 
   1   6   8      168.71      171.02      3.53 o 
   2   6   8      159.78      172.86      2.80 o 
   3   6   8        0.38        0.28      0.68 o 
   4   6   8       20.90       24.93      2.61 o 
   5   6   8        1.77        1.61      0.60 o 
   6   6   8        6.60        9.03      1.59 o 
  -5   7   8        4.60        5.10      0.87 o 
  -4   7   8       21.72       21.64      1.94 o 
  -3   7   8       94.50       89.78      3.69 o 
  -2   7   8       74.74       69.82      1.88 o 
  -1   7   8       88.97       89.39      2.02 o 
   0   7   8        8.43        9.14      0.94 o 
   1   7   8        7.93        8.10      0.83 o 
   2   7   8       46.43       47.13      2.53 o 
   3   7   8        0.41        1.25      0.90 o 
   4   7   8        4.79        7.49      1.12 o 
   5   7   8        0.05        0.16      0.45 o 
  -2   8   8        1.96        2.24      0.79 o 
  -1   8   8        7.90        8.24      1.02 o 
   0   8   8       20.43       19.99      1.44 o 
   1   8   8       15.97       16.23      0.92 o 
   2   8   8        5.49        6.82      1.99 o 
  -9   1   9        0.47        0.41      0.49 o 
  -8   1   9        2.17        0.80      0.76 o 
  -7   1   9        0.06        0.06      0.70 o 
  -6   1   9        1.37        1.19      0.75 o 
  -5   1   9       20.15       13.46      1.28 o 
  -4   1   9      363.79      420.07      7.48 o 
  -3   1   9      161.03      179.00      3.29 o 
  -2   1   9        0.80        4.19      1.26 o 
  -1   1   9      927.63      877.24     13.44 o 
   0   1   9       21.01       25.82      0.93 o 
   1   1   9      172.47      175.10      2.70 o 
   2   1   9     1127.09     1299.27     15.16 o 
   3   1   9       33.89       57.54      2.73 o 
   4   1   9       75.94      102.35      4.14 o 
   5   1   9        0.16       -0.23      0.67 o 
   6   1   9       82.74       85.87      2.00 o 
   7   1   9       43.01       46.08      1.36 o 
   8   1   9        1.36        0.93      0.44 o 
   9   1   9        3.29        3.52      0.51 o 
  -9   2   9        4.36        6.58      0.76 o 
  -8   2   9        9.38        7.90      0.54 o 
  -7   2   9        1.21        0.73      0.47 o 
  -6   2   9        1.66        1.18      0.72 o 
  -5   2   9       10.30        9.69      1.06 o 
  -4   2   9       51.26       39.48      1.78 o 
  -3   2   9      781.77      740.14     11.62 o 
  -2   2   9      658.30      671.81      9.01 o 
  -1   2   9      178.51      171.02      3.30 o 
   0   2   9      707.61      749.35      9.00 o 
   1   2   9     1330.21     1610.17     18.94 o 
   2   2   9     1834.27     2005.97     23.71 o 
   3   2   9        4.35        4.31      1.03 o 
   4   2   9       15.84       17.92      2.21 o 
   5   2   9        7.78        8.52      0.53 o 
   6   2   9       26.43       26.96      1.30 o 
   7   2   9       59.47       75.13      2.00 o 
   8   2   9       10.91       12.03      1.11 o 
   9   2   9        0.07        0.11      0.77 o 
  -9   3   9        0.03       -0.09      0.86 o 
  -8   3   9       16.31       13.20      0.73 o 
  -7   3   9       47.91       45.80      5.66 o 
  -6   3   9      106.28      111.63      1.48 o 
  -5   3   9       18.57       17.85      1.28 o 
  -4   3   9       64.64       72.38      1.48 o 
  -3   3   9       14.29       23.22      1.19 o 
  -2   3   9      127.50      135.56      3.45 o 
  -1   3   9      326.16      311.72      8.39 o 
   0   3   9        5.99        8.34      1.19 o 
   1   3   9       59.72       60.90      2.35 o 
   2   3   9       40.75       27.38      1.94 o 
   3   3   9       36.82       39.28      1.99 o 
   4   3   9        0.01        2.05      0.91 o 
   5   3   9       41.09       33.32      1.57 o 
   6   3   9      138.06      132.42      2.09 o 
   7   3   9       31.14       29.26      1.59 o 
   8   3   9        2.78        3.80      0.77 o 
  -8   4   9        0.73        2.01      0.44 o 
  -7   4   9        1.70        1.58      0.50 o 
  -6   4   9       37.46       42.40      4.68 o 
  -5   4   9       22.55       15.76      1.50 o 
  -4   4   9       24.03       21.60      2.34 o 
  -3   4   9      200.26      227.58      3.46 o 
  -2   4   9        1.03        0.75      0.35 o 
  -1   4   9       33.46       33.86      1.18 o 
   0   4   9       63.04       62.56      2.79 o 
   1   4   9      106.06      120.15      2.64 o 
   2   4   9       79.80       79.12      2.54 o 
   3   4   9       11.45       11.70      0.86 o 
   4   4   9       54.11       55.14      2.18 o 
   5   4   9        4.69        6.21      0.94 o 
   6   4   9        6.03        5.60      0.75 o 
   7   4   9        4.60        5.92      0.70 o 
   8   4   9        0.05        0.21      0.84 o 
  -7   5   9       34.22       32.84      3.63 o 
  -6   5   9       10.90       11.24      1.34 o 
  -5   5   9        0.02       -0.07      0.45 o 
  -4   5   9        0.03       -0.14      0.44 o 
  -3   5   9       32.22       32.54      3.34 o 
  -2   5   9        2.04        1.69      0.41 o 
  -1   5   9        7.93        7.88      0.58 o 
   0   5   9       71.93       70.53      3.51 o 
   1   5   9      103.65      103.06      5.34 o 
   2   5   9       43.50       44.77      2.15 o 
   3   5   9        0.18        1.08      0.66 o 
   4   5   9       19.54       19.06      0.97 o 
   5   5   9        3.91        2.03      0.69 o 
   6   5   9        0.13        0.17      0.57 o 
   7   5   9        1.46        1.48      0.63 o 
  -6   6   9       11.92       12.79      2.12 o 
  -5   6   9       14.98       16.86      1.67 o 
  -4   6   9        7.65        6.42      0.79 o 
  -3   6   9        5.81        5.93      0.83 o 
  -2   6   9       17.23       17.35      1.53 o 
  -1   6   9       65.02       66.24      1.48 o 
   0   6   9        5.01        3.64      0.80 o 
   1   6   9        8.10        8.03      1.19 o 
   2   6   9        4.42        5.99      0.99 o 
   3   6   9       22.34       19.77      2.22 o 
   4   6   9        7.73        7.69      1.09 o 
   5   6   9        7.02        6.22      0.77 o 
   6   6   9        8.03        5.63      0.98 o 
  -5   7   9       13.29       15.59      2.89 o 
  -4   7   9       13.66       16.11      1.37 o 
  -3   7   9        3.74        4.23      0.76 o 
  -2   7   9       18.07       17.64      1.03 o 
  -1   7   9       26.62       30.98      1.15 o 
   0   7   9        5.99        6.80      0.89 o 
   1   7   9       13.06       13.15      0.84 o 
   2   7   9       14.31       14.66      1.13 o 
   3   7   9       32.33       30.92      3.49 o 
   4   7   9        1.16        0.78      0.58 o 
   5   7   9        0.08        0.09      0.51 o 
  -1   8   9        2.87        1.12      0.86 o 
   0   8   9        3.95        4.36      0.95 o 
   1   8   9       10.33       10.26      0.79 o 
   2   8   9        2.09        2.60      0.63 o 
  -9   0  10        2.14        1.87      0.94 o 
  -8   0  10        1.20        0.48      0.85 o 
  -7   0  10       16.41       14.31      1.67 o 
  -6   0  10       17.22       18.54      1.46 o 
  -5   0  10       45.16       55.17      4.90 o 
  -4   0  10     4535.56     5021.76    101.37 o 
  -3   0  10     4494.68     4821.82     70.15 o 
  -2   0  10     2024.98     2055.41     39.75 o 
  -1   0  10      338.45      345.13      5.96 o 
   0   0  10        0.10        0.81      0.62 o 
   1   0  10      126.93      102.39      8.81 o 
   2   0  10      542.13      561.90     15.59 o 
   3   0  10        0.54        2.23      0.94 o 
   4   0  10       19.68       20.84      2.57 o 
   5   0  10      142.47      153.52      3.58 o 
   6   0  10      331.05      340.97      3.77 o 
   7   0  10        0.26        0.45      0.79 o 
   8   0  10        1.14        0.88      0.64 o 
   9   0  10        5.60        6.75      0.68 o 
  -9   1  10        8.78        7.09      0.62 o 
  -8   1  10       14.61       14.66      1.01 o 
  -7   1  10        7.36        8.33      1.03 o 
  -6   1  10       11.85       10.48      0.88 o 
  -5   1  10        5.16        6.28      1.20 o 
  -4   1  10       14.47       13.69      1.25 o 
  -3   1  10        2.45        1.19      0.69 o 
  -2   1  10        5.16        4.53      0.61 o 
  -1   1  10       77.85       82.21      1.60 o 
   0   1  10      526.65      533.71      9.97 o 
   1   1  10      521.32      601.18      7.69 o 
   2   1  10      288.00      331.32      6.24 o 
   3   1  10       96.15       88.53      3.17 o 
   4   1  10       64.15       67.53      3.34 o 
   5   1  10       53.05       57.33      1.28 o 
   6   1  10       10.59        8.99      0.72 o 
   7   1  10       16.42       17.78      0.84 o 
   8   1  10       13.15       12.28      0.53 o 
   9   1  10        2.97        2.97      0.65 o 
  -9   2  10        1.54        1.05      0.67 o 
  -8   2  10       17.20       12.63      0.80 o 
  -7   2  10        1.13        2.54      0.52 o 
  -6   2  10       60.22       61.37      1.56 o 
  -5   2  10        0.02        0.58      0.42 o 
  -4   2  10        2.54        0.65      0.47 o 
  -3   2  10        4.11        4.83      1.04 o 
  -2   2  10       28.33       43.07      1.63 o 
  -1   2  10      136.40      141.33      3.12 o 
   0   2  10      158.09      180.73      3.00 o 
   1   2  10        9.50        9.68      0.89 o 
   2   2  10       17.17       14.18      1.32 o 
   3   2  10      190.46      174.48      3.82 o 
   4   2  10       24.31       19.32      2.01 o 
   5   2  10       22.40       19.43      0.77 o 
   6   2  10        8.46        9.06      0.54 o 
   7   2  10        0.69        0.02      0.54 o 
   8   2  10        8.18        8.10      0.81 o 
   9   2  10        2.25        4.41      0.99 o 
  -9   3  10        0.45        0.23      1.25 o 
  -8   3  10        0.85        0.50      0.46 o 
  -7   3  10        0.01        0.08      0.49 o 
  -6   3  10        2.19        2.76      0.47 o 
  -5   3  10        2.71        1.41      0.42 o 
  -4   3  10       36.60       40.39      1.35 o 
  -3   3  10      185.22      182.65      5.01 o 
  -2   3  10       61.85       69.38      4.47 o 
  -1   3  10       42.77       56.78      2.26 o 
   0   3  10       30.99       27.69      1.39 o 
   1   3  10       73.16       62.67      2.32 o 
   2   3  10        8.20        8.66      1.23 o 
   3   3  10        1.88        0.32      0.72 o 
   4   3  10       18.80       17.92      0.77 o 
   5   3  10        0.98        1.53      0.91 o 
   6   3  10        0.00       -0.05      0.88 o 
   7   3  10       13.91       10.49      1.16 o 
   8   3  10       16.15       12.07      1.02 o 
  -8   4  10        1.22        1.15      0.41 o 
  -7   4  10       27.53       26.82      3.55 o 
  -6   4  10       19.49       18.63      2.73 o 
  -5   4  10       41.67       41.82      4.34 o 
  -4   4  10        2.22        2.44      0.52 o 
  -3   4  10        1.02        2.85      0.45 o 
  -2   4  10        1.34        1.07      0.40 o 
  -1   4  10        1.11        0.51      0.32 o 
   0   4  10       32.31       37.77      1.36 o 
   1   4  10      149.30      147.14      2.95 o 
   2   4  10       64.77       74.87      2.04 o 
   3   4  10        3.48        4.40      0.74 o 
   4   4  10       71.27       60.25      4.38 o 
   5   4  10        2.53        3.53      0.79 o 
   6   4  10        0.55        0.48      0.67 o 
   7   4  10        0.33        0.12      0.70 o 
  -7   5  10        3.90        5.53      1.24 o 
  -6   5  10        8.11        6.99      0.81 o 
  -5   5  10        0.21        1.05      0.47 o 
  -4   5  10        0.01       -0.41      0.41 o 
  -3   5  10        2.24        1.53      0.45 o 
  -2   5  10       30.07       24.54      1.84 o 
  -1   5  10        1.83        2.17      0.44 o 
   0   5  10        1.35        1.65      0.67 o 
   1   5  10      223.71      210.64      3.23 o 
   2   5  10      183.74      180.89      2.99 o 
   3   5  10       12.19       13.74      1.00 o 
   4   5  10        0.01       -0.10      0.64 o 
   5   5  10        9.61        8.85      1.58 o 
   6   5  10        1.27        1.16      0.58 o 
   7   5  10        0.26        0.24      0.77 o 
  -6   6  10        6.91        5.91      0.72 o 
  -5   6  10        1.21        2.48      0.52 o 
  -4   6  10        0.03        0.55      0.43 o 
  -3   6  10        6.85        7.49      0.80 o 
  -2   6  10        8.80        7.77      0.98 o 
  -1   6  10       78.07       78.17      2.66 o 
   0   6  10       71.71       76.09      1.73 o 
   1   6  10       27.30       28.33      2.06 o 
   2   6  10       17.21       15.39      1.13 o 
   3   6  10        0.57        0.70      0.64 o 
   4   6  10        0.61        0.90      0.63 o 
   5   6  10        0.14        0.07      0.53 o 
   6   6  10       11.67       14.42      0.76 o 
  -5   7  10        0.25        0.21      0.66 o 
  -4   7  10        0.13        0.80      0.55 o 
  -3   7  10        4.67        4.99      0.79 o 
  -2   7  10       18.57       20.55      0.88 o 
  -1   7  10        4.47        6.78      0.80 o 
   0   7  10       10.05       10.66      0.80 o 
   1   7  10        4.54        5.94      0.76 o 
   2   7  10        0.23        0.16      0.60 o 
   3   7  10       24.13       29.79      1.82 o 
   4   7  10       16.42       18.15      3.02 o 
  -1   8  10       17.33       16.01      1.02 o 
   0   8  10        9.96        8.46      0.92 o 
   1   8  10        5.06        3.90      0.79 o 
  -9   1  11        0.03        0.56      0.51 o 
  -8   1  11        0.43        0.42      0.68 o 
  -7   1  11        1.71        2.06      0.92 o 
  -6   1  11       31.90       33.74      1.24 o 
  -5   1  11      135.37      137.39      4.18 o 
  -4   1  11      164.45      189.92      7.32 o 
  -3   1  11      330.61      354.41      5.56 o 
  -2   1  11       46.22       51.97      1.64 o 
  -1   1  11      238.71      270.08      4.16 o 
   0   1  11       24.78       21.21      1.43 o 
   1   1  11       14.28       11.14      0.74 o 
   2   1  11        1.88        0.51      0.58 o 
   3   1  11      100.32      115.40      3.23 o 
   4   1  11       76.38       76.13      1.99 o 
   5   1  11      237.41      258.48      4.73 o 
   6   1  11       41.25       43.92      1.76 o 
   7   1  11        6.05        8.07      0.59 o 
   8   1  11        5.61        6.29      0.53 o 
   9   1  11        3.55        3.90      1.13 o 
  -9   2  11       15.10       17.24      2.00 o 
  -8   2  11       43.16       47.74      1.38 o 
  -7   2  11        9.31        8.48      0.67 o 
  -6   2  11        0.42        1.01      0.48 o 
  -5   2  11       14.27       13.89      1.30 o 
  -4   2  11       59.98       55.74      3.29 o 
  -3   2  11       68.44       73.57      6.77 o 
  -2   2  11        0.30        0.82      0.81 o 
  -1   2  11      520.59      539.13      8.73 o 
   0   2  11      559.62      548.48      7.99 o 
   1   2  11      578.37      664.69      9.94 o 
   2   2  11       67.94       54.73      1.84 o 
   3   2  11      101.67       89.93      2.64 o 
   4   2  11        1.41        2.22      0.92 o 
   5   2  11        4.92        4.53      0.56 o 
   6   2  11       17.62       12.54      0.57 o 
   7   2  11       27.04       30.15      0.96 o 
   8   2  11        1.13        2.33      0.81 o 
  -8   3  11        0.16        0.13      0.44 o 
  -7   3  11       19.11       19.50      1.91 o 
  -6   3  11        6.46        7.25      0.98 o 
  -5   3  11       14.37       12.55      1.48 o 
  -4   3  11      150.48      149.04      1.83 o 
  -3   3  11       30.29       34.35      1.06 o 
  -2   3  11       19.18       16.80      0.85 o 
  -1   3  11        4.26        3.46      1.40 o 
   0   3  11      111.42      110.38      3.03 o 
   1   3  11      184.54      195.35      4.21 o 
   2   3  11      167.11      156.07      3.17 o 
   3   3  11       71.63       79.54      2.54 o 
   4   3  11        6.64        6.38      0.73 o 
   5   3  11       45.21       36.87      1.39 o 
   6   3  11       36.93       26.82      3.50 o 
   7   3  11        0.39        0.27      0.77 o 
   8   3  11        0.00        0.08      0.65 o 
  -8   4  11       10.85        9.08      0.97 o 
  -7   4  11        5.55        7.53      1.03 o 
  -6   4  11       24.17       31.94      6.04 o 
  -5   4  11        9.29       11.01      1.78 o 
  -4   4  11       28.68       37.53      5.40 o 
  -3   4  11       52.08       48.77      4.13 o 
  -2   4  11        5.28        6.95      0.62 o 
  -1   4  11       43.45       41.44      1.29 o 
   0   4  11        9.39        9.29      1.19 o 
   1   4  11       83.78       77.85      1.99 o 
   2   4  11      406.19      391.89      5.40 o 
   3   4  11        0.00       -0.19      0.63 o 
   4   4  11       10.89        6.40      0.76 o 
   5   4  11       42.53       37.06      5.67 o 
   6   4  11        3.16        1.45      0.67 o 
   7   4  11        0.36        0.20      0.66 o 
  -7   5  11        6.86        7.16      1.22 o 
  -6   5  11        0.57        0.71      0.42 o 
  -5   5  11        6.08        6.59      0.99 o 
  -4   5  11        0.41        0.44      0.47 o 
  -3   5  11        1.35        0.99      0.45 o 
  -2   5  11       15.78       17.42      1.61 o 
  -1   5  11       29.53       29.65      2.54 o 
   0   5  11       92.09       92.61      3.07 o 
   1   5  11      503.04      487.42      5.89 o 
   2   5  11      265.48      254.93      4.27 o 
   3   5  11      137.01      138.30      2.36 o 
   4   5  11       16.30       14.14      1.52 o 
   5   5  11        1.75        2.14      0.66 o 
   6   5  11       16.26       17.18      0.98 o 
   7   5  11       14.92       15.04      1.10 o 
  -6   6  11        2.73        2.62      0.59 o 
  -5   6  11        1.46        0.23      0.37 o 
  -4   6  11        3.42        3.09      0.49 o 
  -3   6  11        6.73        7.05      0.67 o 
  -2   6  11       10.90       11.35      1.58 o 
  -1   6  11      238.80      249.74      7.62 o 
   0   6  11      120.25      125.97      1.94 o 
   1   6  11       21.61       24.42      1.53 o 
   2   6  11        1.83        1.16      1.12 o 
   3   6  11       27.56       29.57      1.27 o 
   4   6  11        2.60        1.89      0.63 o 
   5   6  11        0.51        0.53      0.52 o 
   6   6  11        2.77        3.42      0.79 o 
  -4   7  11        2.71        3.25      0.55 o 
  -3   7  11       11.13       12.15      1.55 o 
  -2   7  11       13.90       16.28      0.89 o 
  -1   7  11        5.75        7.21      0.70 o 
   0   7  11        0.24        0.33      0.55 o 
   1   7  11        1.21        1.54      0.67 o 
   2   7  11       12.29       15.19      0.98 o 
   3   7  11        2.38        2.68      0.83 o 
   4   7  11       37.61       16.66      4.96 o 
   0   8  11        0.98        1.13      0.72 o 
  -9   0  12        0.23        0.68      0.69 o 
  -8   0  12        2.34        1.92      1.19 o 
  -7   0  12        0.08        0.03      0.96 o 
  -6   0  12        4.15        4.93      1.43 o 
  -5   0  12      282.94      277.61      8.42 o 
  -4   0  12      488.48      518.57     12.01 o 
  -3   0  12      861.06      979.81     20.66 o 
  -2   0  12      237.75      222.80      4.17 o 
  -1   0  12      212.82      238.63      6.92 o 
   0   0  12      616.59      571.50     13.99 o 
   1   0  12        0.53        2.68      1.16 o 
   2   0  12       87.01       99.81      5.52 o 
   3   0  12      122.88      102.51      4.87 o 
   4   0  12      355.96      395.30      6.67 o 
   5   0  12       96.93      100.07      1.94 o 
   6   0  12       86.97       90.17      1.74 o 
   7   0  12        2.25        1.92      0.76 o 
   8   0  12        1.04        0.30      0.56 o 
  -9   1  12        5.51        5.16      0.53 o 
  -8   1  12        7.94        6.45      0.77 o 
  -7   1  12       19.31       19.72      1.21 o 
  -6   1  12       65.04       70.54      2.16 o 
  -5   1  12       38.80       46.84      4.50 o 
  -4   1  12       37.68       46.46      5.85 o 
  -3   1  12      166.96      163.01      4.66 o 
  -2   1  12      149.12      172.27      5.16 o 
  -1   1  12       13.64       14.64      1.21 o 
   0   1  12       51.09       59.51      1.69 o 
   1   1  12      169.85      138.42      3.30 o 
   2   1  12        4.79        4.24      0.81 o 
   3   1  12       29.92       30.39      2.38 o 
   4   1  12      386.20      388.83      8.74 o 
   5   1  12      396.56      399.22      4.01 o 
   6   1  12       45.94       51.54      1.30 o 
   7   1  12        5.76        5.01      0.53 o 
   8   1  12        1.01        0.49      0.44 o 
  -9   2  12        5.91        6.00      0.90 o 
  -8   2  12        4.46        4.89      0.59 o 
  -7   2  12        5.75        5.52      0.89 o 
  -6   2  12       17.05       16.41      1.48 o 
  -5   2  12       14.03       14.27      1.52 o 
  -4   2  12        8.95       11.42      0.77 o 
  -3   2  12        6.41        7.52      1.17 o 
  -2   2  12       69.58       62.16      2.52 o 
  -1   2  12       60.43       56.96      3.79 o 
   0   2  12       50.13       47.45      2.67 o 
   1   2  12      404.50      429.95      7.64 o 
   2   2  12        1.83        1.87      0.86 o 
   3   2  12       85.05       78.88      1.81 o 
   4   2  12       28.83       28.99      1.51 o 
   5   2  12       13.51       10.87      0.64 o 
   6   2  12       13.61       14.43      0.57 o 
   7   2  12        0.62        0.91      0.48 o 
   8   2  12       13.84       16.88      1.54 o 
  -8   3  12        0.13        0.16      0.88 o 
  -7   3  12        5.22        4.03      0.69 o 
  -6   3  12       19.82       20.67      2.44 o 
  -5   3  12        0.83        0.30      0.42 o 
  -4   3  12        0.05        1.22      0.40 o 
  -3   3  12       50.12       52.73      1.63 o 
  -2   3  12       17.17       13.14      0.75 o 
  -1   3  12        6.49        6.64      0.81 o 
   0   3  12       76.75       71.76      3.39 o 
   1   3  12        0.72        2.99      0.77 o 
   2   3  12        9.11        9.02      0.92 o 
   3   3  12       47.21       49.59      2.66 o 
   4   3  12       21.42       23.71      3.52 o 
   5   3  12       62.01       57.51      1.42 o 
   6   3  12        1.51        0.51      0.85 o 
   7   3  12        0.93        0.66      0.75 o 
   8   3  12        0.00        0.12      0.64 o 
  -8   4  12        1.33        0.69      1.01 o 
  -7   4  12        3.86        2.90      0.53 o 
  -6   4  12        0.88        0.56      0.52 o 
  -5   4  12        0.01       -0.02      0.44 o 
  -4   4  12        0.48        0.27      0.43 o 
  -3   4  12        0.21       -0.38      0.38 o 
  -2   4  12      110.10      101.18      5.38 o 
  -1   4  12       37.50       35.32      0.84 o 
   0   4  12       36.53       33.10      4.24 o 
   1   4  12       37.46       34.95      1.59 o 
   2   4  12        4.93        7.55      0.45 o 
   3   4  12       21.95       16.92      0.87 o 
   4   4  12       14.80       10.17      1.24 o 
   5   4  12       11.35       10.22      1.41 o 
   6   4  12        0.00        0.50      1.26 o 
   7   4  12        2.12        1.77      0.66 o 
  -7   5  12        0.13        0.13      1.02 o 
  -6   5  12        0.00       -0.38      0.38 o 
  -5   5  12        0.27        0.01      0.43 o 
  -4   5  12        0.98        1.43      0.46 o 
  -3   5  12        0.19       -0.30      0.41 o 
  -2   5  12       19.30       20.49      1.74 o 
  -1   5  12      140.49      144.36      4.09 o 
   0   5  12        4.96        5.54      0.73 o 
   1   5  12      125.39      124.27      4.73 o 
   2   5  12      216.71      227.24      7.58 o 
   3   5  12        3.24        4.85      0.74 o 
   4   5  12        9.86        8.80      1.37 o 
   5   5  12        0.51        0.12      0.61 o 
   6   5  12        0.55        0.87      0.53 o 
  -6   6  12        3.47        2.83      0.66 o 
  -5   6  12        0.94        0.10      0.36 o 
  -4   6  12        3.01        2.55      0.46 o 
  -3   6  12        6.34        6.38      0.89 o 
  -2   6  12        0.17       -0.31      0.70 o 
  -1   6  12       85.81       93.00      7.29 o 
   0   6  12      300.12      305.35      8.16 o 
   1   6  12       53.18       59.83      3.23 o 
   2   6  12        1.89        1.50      0.75 o 
   3   6  12       19.63       22.46      1.17 o 
   4   6  12        0.77        0.98      0.60 o 
   5   6  12        0.09        0.42      0.50 o 
  -4   7  12       40.53       39.90      5.75 o 
  -3   7  12       17.67       17.08      1.88 o 
  -2   7  12       30.13       35.44      0.88 o 
  -1   7  12        8.29        6.97      0.67 o 
   0   7  12        3.67        3.33      0.57 o 
   1   7  12       12.36       11.84      0.93 o 
   2   7  12        0.40        0.45      0.54 o 
   3   7  12        1.93        3.02      0.77 o 
   4   7  12        0.00        0.94      0.69 o 
  -9   1  13        0.54        0.80      0.62 o 
  -8   1  13        1.27        0.63      0.72 o 
  -7   1  13        4.95        4.04      0.88 o 
  -6   1  13        6.75        6.10      0.96 o 
  -5   1  13       67.95       75.54      2.10 o 
  -4   1  13       69.22       66.11      3.33 o 
  -3   1  13        0.82        0.97      1.06 o 
  -2   1  13       45.57       54.31      5.78 o 
  -1   1  13        6.09        3.53      0.82 o 
   0   1  13       19.71       16.05      1.16 o 
   1   1  13       56.82       65.48      2.42 o 
   2   1  13       12.40       15.57      1.48 o 
   3   1  13      248.39      249.53      7.30 o 
   4   1  13       33.11       36.24      1.05 o 
   5   1  13       70.03       71.37      1.30 o 
   6   1  13       73.36       81.27      1.47 o 
   7   1  13       14.98       16.63      0.65 o 
   8   1  13        1.43        1.60      0.43 o 
  -9   2  13        0.05       -0.49      0.89 o 
  -8   2  13       14.59       12.40      1.42 o 
  -7   2  13        0.32        0.31      0.73 o 
  -6   2  13       26.28       24.88      3.79 o 
  -4   2  13        9.99        8.44      1.05 o 
  -3   2  13        1.98        2.56      0.52 o 
  -2   2  13       16.73       16.52      1.22 o 
  -1   2  13      157.29      152.77      4.90 o 
   0   2  13      629.75      640.27     12.73 o 
   1   2  13        1.48        1.49      0.79 o 
   2   2  13       92.26       81.75      2.88 o 
   3   2  13       16.68       19.39      1.32 o 
   4   2  13        5.56        4.64      0.51 o 
   5   2  13        2.99        4.31      0.54 o 
   6   2  13        7.32        6.57      0.60 o 
   7   2  13        0.12       -0.31      0.75 o 
   8   2  13        0.32        0.30      0.72 o 
  -8   3  13        0.21        0.54      0.87 o 
  -7   3  13        0.58        0.31      0.54 o 
  -6   3  13        0.25        0.13      0.45 o 
  -5   3  13        4.01        6.13      1.06 o 
  -4   3  13        8.10        7.73      1.05 o 
  -3   3  13       25.43       25.51      2.32 o 
  -2   3  13        0.02        0.16      0.46 o 
  -1   3  13        9.94        8.80      0.63 o 
   0   3  13      209.16      193.49      4.22 o 
   1   3  13      105.72       95.40      2.35 o 
   2   3  13       40.91       35.10      1.27 o 
   3   3  13       32.12       31.57      1.76 o 
   4   3  13      135.16      131.99      1.97 o 
   5   3  13        7.54        4.59      0.61 o 
   6   3  13        0.82        0.92      0.81 o 
   7   3  13        2.34        2.38      0.82 o 
  -8   4  13        0.11        0.19      0.92 o 
  -7   4  13        6.15        4.22      0.92 o 
  -6   4  13        2.26        1.10      0.53 o 
  -5   4  13       46.72       54.79      1.27 o 
  -4   4  13       16.09       17.68      2.03 o 
  -3   4  13       34.45       35.02      4.12 o 
  -2   4  13       53.85       49.57      4.18 o 
  -1   4  13        3.92        4.25      0.72 o 
   0   4  13        3.39        4.20      0.73 o 
   1   4  13       40.60       37.33      1.37 o 
   2   4  13       21.38       21.24      0.61 o 
   3   4  13        4.08        7.94      0.92 o 
   4   4  13       92.55       84.47      8.24 o 
   5   4  13        5.66        9.37      1.70 o 
   6   4  13        1.73        1.48      0.75 o 
   7   4  13        1.93        3.77      1.45 o 
  -7   5  13        1.96        0.46      0.96 o 
  -6   5  13        0.30        0.66      0.40 o 
  -5   5  13        0.51        0.60      0.43 o 
  -4   5  13        2.33        3.54      0.68 o 
  -3   5  13        0.73        0.36      0.42 o 
  -2   5  13       28.34       30.90      4.34 o 
  -1   5  13       95.23       98.16      2.78 o 
   0   5  13      360.08      364.14      4.52 o 
   1   5  13       67.23       73.58      2.72 o 
   2   5  13       11.00       12.69      0.79 o 
   3   5  13        1.88        2.39      0.76 o 
   4   5  13        3.18        2.97      0.92 o 
   5   5  13        7.14        5.54      0.93 o 
   6   5  13        0.71        0.73      0.67 o 
  -6   6  13        7.05        0.84      3.34 o 
  -5   6  13       10.12        9.24      1.32 o 
  -4   6  13       11.82        9.94      1.36 o 
  -3   6  13       19.48       18.80      2.68 o 
  -2   6  13       58.08       58.85      6.96 o 
  -1   6  13        1.39        1.62      0.71 o 
   0   6  13        8.48       10.80      0.79 o 
   1   6  13        7.60        9.41      0.83 o 
   2   6  13       10.84       10.62      0.97 o 
   3   6  13       16.12       16.94      1.19 o 
   4   6  13        7.93        5.42      0.66 o 
   5   6  13        3.28        3.84      0.52 o 
  -4   7  13        7.14        6.11      1.07 o 
  -3   7  13       23.76       25.31      1.97 o 
  -2   7  13        4.25        4.03      0.57 o 
  -1   7  13        7.87        8.22      0.61 o 
   0   7  13        5.88        5.61      0.59 o 
   1   7  13       21.43       21.49      1.53 o 
   2   7  13        3.29        4.18      0.80 o 
   3   7  13        0.86        0.98      0.69 o 
  -9   0  14        1.12        1.48      0.62 o 
  -8   0  14        3.61        4.61      0.98 o 
  -7   0  14        0.58        0.67      1.41 o 
  -6   0  14      103.78      119.72      6.23 o 
  -5   0  14     1308.55     1356.68     29.29 o 
  -4   0  14      107.40      106.64      5.79 o 
  -3   0  14        0.38        0.94      1.47 o 
  -2   0  14      155.57      141.24      4.66 o 
  -1   0  14      102.70      129.94      5.83 o 
   0   0  14        0.82        3.87      1.39 o 
   1   0  14      105.08      103.81      3.52 o 
   2   0  14       18.14       16.72      2.91 o 
   3   0  14      167.34      163.14      6.65 o 
   4   0  14      186.53      160.29      6.63 o 
   5   0  14      315.55      325.03      3.07 o 
   6   0  14       82.19       97.88      1.82 o 
   7   0  14        2.66        2.14      0.72 o 
   8   0  14        0.34        1.95      0.64 o 
  -9   1  14        0.47        0.50      0.56 o 
  -8   1  14        0.48        0.69      0.68 o 
  -7   1  14        2.03        1.45      0.90 o 
  -6   1  14        0.34        0.26      0.92 o 
  -5   1  14       54.31       56.11      1.85 o 
  -4   1  14      124.81      144.21      3.86 o 
  -3   1  14        7.89        6.38      1.52 o 
  -2   1  14       41.68       47.22      2.63 o 
  -1   1  14      630.60      630.99      8.55 o 
   0   1  14      115.45      137.46      3.29 o 
   1   1  14      175.54      178.84      5.87 o 
   2   1  14      184.57      183.27      3.81 o 
   3   1  14       42.47       40.48      2.18 o 
   4   1  14       98.30       92.40      2.47 o 
   5   1  14       89.68       96.42      2.31 o 
   6   1  14        2.41        2.40      0.60 o 
   7   1  14        0.78        0.44      0.43 o 
   8   1  14       12.17       13.40      1.01 o 
  -8   2  14        0.06       -0.13      0.92 o 
  -7   2  14        5.56        5.68      0.74 o 
  -6   2  14        1.63        1.41      0.89 o 
  -5   2  14       27.74       27.42      5.67 o 
  -4   2  14       28.84       26.29      3.94 o 
  -3   2  14        7.21        7.20      1.52 o 
  -2   2  14       61.48       66.37      3.17 o 
  -1   2  14       52.15       60.78      3.07 o 
   0   2  14      276.46      272.07      4.32 o 
   1   2  14       31.32       31.46      2.40 o 
   2   2  14       13.53       11.47      1.05 o 
   3   2  14        1.76        1.47      0.53 o 
   4   2  14        1.08        0.74      0.48 o 
   5   2  14       25.06       18.28      0.82 o 
   6   2  14        8.57        7.53      0.61 o 
   7   2  14        5.90        5.42      0.86 o 
   8   2  14        0.09       -0.22      0.78 o 
  -8   3  14        0.99       -0.03      1.00 o 
  -7   3  14        3.46        1.73      1.36 o 
  -6   3  14        0.27        0.50      0.58 o 
  -5   3  14        0.49        0.45      0.47 o 
  -4   3  14        8.25       10.15      1.27 o 
  -3   3  14        0.09        0.59      0.40 o 
  -2   3  14       11.31       11.03      1.26 o 
  -1   3  14        2.55        4.03      1.01 o 
   0   3  14        0.27        0.33      1.04 o 
   1   3  14        6.20        6.69      0.99 o 
   2   3  14        0.08       -0.22      0.41 o 
   3   3  14       12.31        9.99      0.64 o 
   4   3  14       16.26       16.75      1.45 o 
   5   3  14       52.20       44.51      2.12 o 
   6   3  14       15.33       11.38      1.00 o 
   7   3  14        4.48        2.52      0.73 o 
  -7   4  14        0.22        0.06      0.46 o 
  -6   4  14        5.56        3.41      0.76 o 
  -5   4  14        1.46        1.00      0.51 o 
  -4   4  14       14.68       13.13      1.72 o 
  -3   4  14       11.15       10.65      1.24 o 
  -2   4  14       19.13       20.50      2.02 o 
  -1   4  14        1.08        1.67      0.71 o 
   0   4  14       10.15        9.81      0.90 o 
   1   4  14      123.51      121.46      9.27 o 
   2   4  14       18.18       20.03      0.58 o 
   3   4  14        1.02        1.12      0.65 o 
   4   4  14        3.81        2.43      1.46 o 
   5   4  14        0.24       -0.41      0.79 o 
   6   4  14        0.34        0.09      0.68 o 
   7   4  14        0.98        1.10      0.80 o 
  -6   5  14        0.02        0.36      0.40 o 
  -5   5  14        0.17       -0.31      0.42 o 
  -4   5  14        0.04        0.11      0.42 o 
  -3   5  14        0.00       -0.41      0.43 o 
  -2   5  14        4.54        3.97      0.84 o 
  -1   5  14       24.19       20.02      2.97 o 
   0   5  14      269.43      278.92      7.55 o 
   1   5  14       18.02       17.24      1.07 o 
   2   5  14       32.59       33.13      1.05 o 
   3   5  14        6.59        7.42      0.86 o 
   4   5  14        0.72        0.49      0.68 o 
   5   5  14        7.42        5.09      1.27 o 
   6   5  14        0.10        0.20      0.59 o 
  -5   6  14        0.29        0.10      0.53 o 
  -4   6  14        2.36        2.20      0.63 o 
  -3   6  14        0.22        0.03      0.63 o 
  -2   6  14        8.55        9.25      1.25 o 
  -1   6  14       12.98       16.44      0.86 o 
   0   6  14        1.88        1.99      0.64 o 
   1   6  14        1.91        1.08      0.62 o 
   2   6  14        4.46        5.20      0.82 o 
   3   6  14        1.52        1.86      0.65 o 
   4   6  14        2.95        3.22      0.59 o 
   5   6  14       20.17       31.08      6.49 o 
  -3   7  14        5.27        4.39      0.61 o 
  -2   7  14        0.27        0.16      0.49 o 
  -1   7  14        5.38        5.34      0.56 o 
   0   7  14       19.72       20.21      1.54 o 
   1   7  14       14.38       17.77      1.51 o 
   2   7  14        7.90        9.58      0.65 o 
   3   7  14        5.08        4.40      1.42 o 
  -8   1  15        0.07        0.60      0.58 o 
  -7   1  15        1.00        1.81      0.87 o 
  -6   1  15       98.11       98.84      3.81 o 
  -5   1  15      212.89      210.13      5.35 o 
  -4   1  15       31.57       34.95      4.88 o 
  -3   1  15        2.32        2.97      1.42 o 
  -2   1  15        0.06       -0.03      1.12 o 
  -1   1  15        3.31        3.06      1.12 o 
   0   1  15      127.29      122.39      3.78 o 
   1   1  15       20.17       21.11      2.09 o 
   2   1  15        0.07       -0.08      0.93 o 
   3   1  15       39.35       35.65      1.85 o 
   4   1  15       32.27       35.83      1.13 o 
   5   1  15       32.65       27.68      1.38 o 
   6   1  15        8.13        9.49      0.63 o 
   7   1  15        6.72        6.76      0.55 o 
   8   1  15        0.87        1.14      0.61 o 
  -8   2  15        0.09        1.22      0.91 o 
  -7   2  15        0.62        0.26      0.68 o 
  -6   2  15        0.59        1.13      0.93 o 
  -5   2  15        1.51        2.10      0.95 o 
  -4   2  15       61.91       53.27      2.97 o 
  -3   2  15       15.82       14.69      3.09 o 
  -2   2  15       60.21       66.83      3.45 o 
  -1   2  15      462.28      488.98     10.08 o 
   0   2  15       80.40       78.76      2.92 o 
   1   2  15      266.99      268.54      6.93 o 
   2   2  15        0.11        0.08      0.80 o 
   3   2  15        0.00       -0.31      0.50 o 
   4   2  15       22.43       24.29      0.73 o 
   5   2  15        3.72        2.58      0.46 o 
   6   2  15        2.93        5.46      0.51 o 
   7   2  15        0.02        0.18      0.63 o 
   8   2  15        1.01        1.03      0.91 o 
  -8   3  15        0.12       -0.01      0.95 o 
  -7   3  15        2.08        2.15      1.26 o 
  -6   3  15       44.41       42.57     19.38 o 
  -5   3  15       33.71       31.08      6.12 o 
  -4   3  15       36.22       37.34      4.53 o 
  -3   3  15       51.40       51.95      1.50 o 
  -2   3  15        9.22        9.79      0.88 o 
  -1   3  15        0.01       -0.08      0.55 o 
   0   3  15        8.04        8.95      0.67 o 
   1   3  15       36.83       34.90      1.31 o 
   2   3  15        7.74        8.68      0.52 o 
   3   3  15       57.22       53.70      3.34 o 
   4   3  15       63.30       44.25      4.54 o 
   5   3  15       47.01       42.63      2.43 o 
   6   3  15        0.31        0.24      0.71 o 
   7   3  15        3.73        4.44      0.71 o 
  -7   4  15        1.53        0.98      1.03 o 
  -6   4  15        0.01        0.64      0.49 o 
  -5   4  15        2.14        2.74      0.52 o 
  -4   4  15       16.71       20.93      3.26 o 
  -3   4  15        5.08        5.80      0.73 o 
  -2   4  15        8.19        7.18      1.01 o 
  -1   4  15       18.94       18.53      2.36 o 
   0   4  15      428.72      427.56      5.27 o 
   1   4  15       32.97       34.90      1.16 o 
   2   4  15       35.17       31.79      0.71 o 
   3   4  15       11.68       12.39      1.13 o 
   4   4  15       15.15       13.32      5.16 o 
   5   4  15        8.50        4.35      1.16 o 
   6   4  15        2.47        2.22      0.71 o 
  -6   5  15        0.01       -0.34      1.03 o 
  -5   5  15        0.73        1.09      0.41 o 
  -4   5  15        0.21       -0.13      0.43 o 
  -3   5  15        0.55       -0.04      0.74 o 
  -2   5  15        0.11       -0.46      0.71 o 
  -1   5  15        0.24        0.00      0.70 o 
   0   5  15      150.40      152.79      4.89 o 
   1   5  15       83.10       79.39      1.93 o 
   2   5  15       18.13       16.33      0.84 o 
   3   5  15        6.92        7.38      0.74 o 
   4   5  15        0.14        0.22      0.63 o 
   5   5  15       27.23       29.21      7.56 o 
   6   5  15        1.82        1.54      0.81 o 
  -5   6  15        0.01        0.16      0.58 o 
  -4   6  15        3.35        4.01      0.63 o 
  -3   6  15        2.99        3.33      0.69 o 
  -2   6  15       36.07       40.02      3.87 o 
  -1   6  15        7.37        6.44      0.78 o 
   0   6  15       18.90       19.62      0.87 o 
   1   6  15        2.41        2.55      0.60 o 
   2   6  15        0.00        0.38      0.64 o 
   3   6  15        1.94        1.31      0.90 o 
   4   6  15        5.48        6.10      0.88 o 
  -3   7  15        1.57        1.16      0.64 o 
  -2   7  15        0.00       -0.45      0.45 o 
  -1   7  15        0.27        0.22      0.45 o 
   0   7  15        6.82        7.60      1.03 o 
   1   7  15        6.60        6.80      0.58 o 
   2   7  15        5.92        7.34      0.84 o 
  -8   0  16        1.90        2.18      0.79 o 
  -7   0  16       14.79       16.35      1.38 o 
  -6   0  16      461.93      497.37      8.07 o 
  -5   0  16      170.47      163.30      7.85 o 
  -4   0  16       24.65       24.17      9.05 o 
  -2   0  16        6.79        4.13      2.15 o 
  -1   0  16       93.14       82.57      5.49 o 
   0   0  16        4.91        3.34      1.66 o 
   1   0  16      275.07      262.71      9.45 o 
   2   0  16        0.22        0.78      1.33 o 
   3   0  16       11.23       12.45      1.24 o 
   4   0  16       14.72       14.11      1.11 o 
   5   0  16       61.22       61.92      1.98 o 
   6   0  16       18.36       20.31      1.30 o 
   7   0  16       17.46       18.17      1.01 o 
   8   0  16        2.33        3.54      0.59 o 
  -8   1  16        0.09        0.26      0.51 o 
  -7   1  16        1.88        0.93      0.81 o 
  -6   1  16        0.66        1.48      0.99 o 
  -5   1  16        0.10        0.57      1.12 o 
  -4   1  16       14.35       16.49      1.41 o 
  -3   1  16        4.27        3.82      1.47 o 
  -2   1  16       14.83       13.42      2.49 o 
  -1   1  16       12.01       14.67      2.13 o 
   0   1  16        5.80        6.50      1.48 o 
   1   1  16      119.78      104.81      3.48 o 
   2   1  16       25.58       23.22      2.42 o 
   3   1  16      217.81      204.40      3.02 o 
   4   1  16       28.28       27.60      1.05 o 
   5   1  16        0.21        0.40      0.57 o 
   6   1  16        0.24        0.33      0.45 o 
   7   1  16        0.51        0.63      0.44 o 
   8   1  16        1.79        1.59      0.70 o 
  -8   2  16        0.65        0.90      1.05 o 
  -7   2  16        0.23        0.48      0.66 o 
  -6   2  16        1.33        1.31      0.87 o 
  -5   2  16        0.08       -0.01      0.99 o 
  -4   2  16       64.18       56.47     14.94 o 
  -3   2  16        8.81        5.54      1.02 o 
  -2   2  16        0.22        0.36      1.30 o 
  -1   2  16       18.73       19.13      1.58 o 
   0   2  16      155.10      140.50      3.59 o 
   1   2  16       14.90       10.74      1.52 o 
   2   2  16       46.25       44.31      1.01 o 
   3   2  16       24.32       21.03      1.08 o 
   4   2  16        0.03        0.04      0.44 o 
   5   2  16        3.94        3.64      0.53 o 
   6   2  16        0.94        0.70      0.56 o 
   7   2  16        2.17        2.81      0.63 o 
  -8   3  16        0.00        0.25      0.89 o 
  -7   3  16        1.01       -0.23      1.14 o 
  -6   3  16        5.37        2.57      1.65 o 
  -5   3  16        0.26        0.15      0.72 o 
  -4   3  16       55.46       57.16      1.41 o 
  -3   3  16        0.28        0.41      0.41 o 
  -2   3  16       18.40       19.97      2.54 o 
  -1   3  16       17.96       14.03      0.93 o 
   0   3  16        5.84        5.13      0.66 o 
   1   3  16        0.12        1.03      0.46 o 
   2   3  16        8.27        7.67      0.91 o 
   3   3  16       10.12        9.41      1.23 o 
   4   3  16       29.57       27.31      1.21 o 
   5   3  16        0.07        0.35      0.50 o 
   6   3  16        3.41        1.53      0.70 o 
   7   3  16        1.66        2.00      0.87 o 
  -7   4  16        1.13        0.93      0.96 o 
  -6   4  16        1.23        0.84      0.52 o 
  -5   4  16        2.57        3.75      1.49 o 
  -4   4  16        0.75        0.23      0.46 o 
  -3   4  16        2.20        1.84      0.48 o 
  -2   4  16        1.75        0.97      0.74 o 
  -1   4  16       15.56       14.10      1.08 o 
   0   4  16      209.27      227.38      2.67 o 
   1   4  16        0.27        0.70      0.72 o 
   2   4  16        4.59        2.92      0.76 o 
   3   4  16       14.26       15.22      1.69 o 
   4   4  16        2.56        2.88      0.88 o 
   5   4  16        1.32        1.43      0.75 o 
   6   4  16        2.37        2.05      0.65 o 
  -6   5  16        0.08       -0.28      0.99 o 
  -5   5  16        0.15       -0.11      0.62 o 
  -4   5  16        0.65        0.33      0.68 o 
  -3   5  16        0.00        0.57      0.70 o 
  -2   5  16        5.20        4.58      0.78 o 
  -1   5  16      110.96      112.06      2.11 o 
   0   5  16      187.09      195.45      5.97 o 
   1   5  16        1.89        1.07      0.67 o 
   2   5  16        1.77        1.82      0.67 o 
   3   5  16        2.53        3.29      0.70 o 
   4   5  16        2.69        2.89      0.81 o 
   5   5  16        1.82        2.34      1.06 o 
  -5   6  16        7.64        9.13      1.28 o 
  -4   6  16        2.63        1.56      0.56 o 
  -3   6  16       17.25       19.51      2.31 o 
  -2   6  16       86.35       98.04      3.75 o 
  -1   6  16       58.64       66.61      2.87 o 
   0   6  16        3.99        3.08      0.61 o 
   1   6  16        4.75        4.70      0.64 o 
   2   6  16        0.01        0.19      0.61 o 
   3   6  16        0.47        0.20      0.87 o 
   4   6  16       14.57        8.64      4.17 o 
  -2   7  16        1.87        1.38      0.74 o 
  -1   7  16        1.26        2.18      0.72 o 
   0   7  16        0.13        0.19      0.55 o 
   1   7  16        1.29        1.48      0.74 o 
  -8   1  17        0.53        0.91      0.47 o 
  -7   1  17        0.21        0.70      0.69 o 
  -6   1  17        0.00        0.23      1.02 o 
  -5   1  17       14.55       17.06      1.63 o 
  -4   1  17        8.39        9.16      1.33 o 
  -3   1  17        0.02       -0.44      1.64 o 
  -2   1  17        5.54        4.04      2.14 o 
  -1   1  17        2.30        1.40      1.41 o 
   0   1  17        0.08        0.22      1.19 o 
   1   1  17        4.19        5.43      1.45 o 
   2   1  17       16.01       15.09      0.77 o 
   3   1  17      201.42      228.43      3.43 o 
   4   1  17       64.06       71.09      1.43 o 
   5   1  17        1.12        0.20      0.59 o 
   6   1  17        4.87        3.85      0.47 o 
   7   1  17        4.12        3.37      0.66 o 
  -8   2  17        0.05        0.71      0.99 o 
  -7   2  17        1.48        1.96      0.62 o 
  -6   2  17        9.54        5.68      0.97 o 
  -5   2  17        9.11        9.00      1.16 o 
  -4   2  17        9.42        9.34      1.14 o 
  -3   2  17       66.20       66.06      2.89 o 
  -2   2  17        7.00        6.13      0.59 o 
  -1   2  17       19.76       19.97      0.71 o 
   0   2  17        4.89        7.14      0.66 o 
   1   2  17       64.84       58.49      1.31 o 
   2   2  17        8.92        9.69      0.87 o 
   3   2  17        1.00        1.44      0.47 o 
   4   2  17       10.76        9.75      0.53 o 
   5   2  17        5.81        4.32      0.49 o 
   6   2  17        5.17        4.97      0.57 o 
   7   2  17        1.09        1.30      0.73 o 
  -7   3  17        0.05        0.14      1.06 o 
  -6   3  17       10.41        9.70      1.44 o 
  -5   3  17        4.21        3.24      1.33 o 
  -4   3  17       10.21        8.60      2.76 o 
  -3   3  17       35.07       33.97      4.32 o 
  -2   3  17        2.52        1.42      0.64 o 
  -1   3  17      124.92      120.83      3.85 o 
   0   3  17        4.71        4.51      0.66 o 
   1   3  17      315.21      314.41      5.71 o 
   2   3  17       18.95       17.27      0.83 o 
   3   3  17        1.05        0.90      0.71 o 
   4   3  17       19.17       19.37      1.05 o 
   5   3  17        0.11        0.26      0.74 o 
   6   3  17        2.99        3.46      0.72 o 
   7   3  17        7.87        8.47      1.07 o 
  -7   4  17        5.06        6.50      1.06 o 
  -6   4  17        4.63        6.45      1.29 o 
  -5   4  17        4.07        3.63      1.62 o 
  -4   4  17       25.40       21.05      4.40 o 
  -3   4  17        7.00        5.20      0.84 o 
  -2   4  17        0.32        0.14      0.73 o 
  -1   4  17        7.11        7.80      0.89 o 
   0   4  17       10.03       11.95      0.96 o 
   1   4  17        4.56        3.65      0.75 o 
   2   4  17       12.56       10.46      1.34 o 
   3   4  17       11.96        9.01      2.55 o 
   4   4  17        0.06       -0.02      0.78 o 
   5   4  17        1.54        1.13      0.74 o 
   6   4  17        2.87        2.15      0.95 o 
  -6   5  17        0.14        0.01      0.89 o 
  -5   5  17        2.66        0.99      0.62 o 
  -4   5  17        0.07       -0.22      0.64 o 
  -3   5  17       29.55       34.39      4.64 o 
  -2   5  17       92.48      102.59      5.44 o 
  -1   5  17      149.20      161.45      3.60 o 
   0   5  17       70.06       73.22      2.01 o 
   1   5  17       18.33       19.05      0.96 o 
   2   5  17        0.68        0.38      0.59 o 
   3   5  17        2.62       -0.13      1.61 o 
   4   5  17       19.03       19.14      4.16 o 
   5   5  17        0.14       -0.59      0.95 o 
  -4   6  17        2.95        2.29      0.93 o 
  -3   6  17       12.93       14.03      1.10 o 
  -2   6  17       39.53       43.73      1.32 o 
  -1   6  17        5.99        7.42      0.87 o 
   0   6  17        3.77        4.55      0.65 o 
   1   6  17        0.46        0.45      0.51 o 
   2   6  17        0.40        0.00      0.57 o 
   3   6  17        0.23        0.29      0.56 o 
   0   7  17        0.01       -0.29      0.68 o 
  -8   0  18        6.80        7.35      0.79 o 
  -7   0  18       20.79       20.64      1.27 o 
  -6   0  18        1.04        0.45      1.17 o 
  -5   0  18       29.53       22.66      8.49 o 
  -4   0  18        0.52        1.91      6.41 o 
  -3   0  18        2.28        3.41      6.62 o 
  -2   0  18        1.90        0.60      5.95 o 
  -1   0  18       10.09       10.67      2.85 o 
   0   0  18        0.96        0.74      1.99 o 
   1   0  18       59.67       55.83      2.17 o 
   2   0  18       84.90       79.64      2.01 o 
   3   0  18      340.62      350.89      4.18 o 
   4   0  18      125.75      134.81      2.43 o 
   5   0  18       28.89       32.96      1.52 o 
   6   0  18        0.40        1.13      0.66 o 
   7   0  18        1.10        1.65      0.58 o 
  -8   1  18        1.95        2.89      0.48 o 
  -7   1  18       18.14       17.87      1.10 o 
  -6   1  18       22.53       19.14      1.42 o 
  -5   1  18       60.54       59.44      2.37 o 
  -4   1  18       22.81       30.19      2.42 o 
  -3   1  18       26.17       25.70      2.42 o 
  -2   1  18       30.23       32.60      4.31 o 
  -1   1  18       50.72       47.02      2.29 o 
   0   1  18        9.92        6.91      1.03 o 
   1   1  18       97.24       91.19      1.49 o 
   2   1  18       20.77       20.65      0.83 o 
   3   1  18      197.99      209.64      2.70 o 
   4   1  18       54.75       61.64      1.45 o 
   5   1  18        0.95        0.64      0.51 o 
   6   1  18       14.49       16.31      0.53 o 
   7   1  18        0.72        1.20      0.56 o 
  -7   2  18        0.03       -0.16      1.10 o 
  -6   2  18        5.88        5.66      0.85 o 
  -5   2  18       11.78       11.06      1.21 o 
  -4   2  18       23.17       24.43      1.63 o 
  -3   2  18       13.09       12.72      1.37 o 
  -2   2  18       30.80       25.25      0.78 o 
  -1   2  18       84.20       75.83      1.81 o 
   0   2  18        8.64        7.62      0.67 o 
   1   2  18       87.36       93.36      1.57 o 
   2   2  18        4.36        3.17      0.61 o 
   3   2  18       49.09       46.20      0.91 o 
   4   2  18       11.77       10.01      0.70 o 
   5   2  18        2.62        2.54      0.43 o 
   6   2  18        2.75        1.35      0.66 o 
   7   2  18        2.28        2.64      0.59 o 
  -7   3  18        1.03        3.31      1.05 o 
  -6   3  18        0.04        0.49      1.21 o 
  -5   3  18        8.91        7.84      1.93 o 
  -4   3  18        2.28        1.42      0.78 o 
  -3   3  18       11.69       14.24      1.22 o 
  -2   3  18       19.91       16.70      1.40 o 
  -1   3  18        5.35        5.68      0.83 o 
   0   3  18        6.56        6.64      0.65 o 
   1   3  18        0.98        2.11      0.59 o 
   2   3  18        2.85        3.56      0.58 o 
   3   3  18        5.11        5.58      0.59 o 
   4   3  18       17.47       15.65      1.01 o 
   5   3  18        2.69        1.94      0.77 o 
   6   3  18        1.17        0.84      0.64 o 
  -6   4  18        0.94        1.62      1.09 o 
  -5   4  18        2.67        3.59      1.35 o 
  -4   4  18       18.87       18.35      1.06 o 
  -3   4  18       15.69       11.64      1.54 o 
  -2   4  18       19.55       16.54      0.94 o 
  -1   4  18        3.00        3.47      0.76 o 
   0   4  18       40.90       45.53      2.73 o 
   1   4  18        0.01        0.24      0.77 o 
   2   4  18       24.61       20.94      1.81 o 
   3   4  18        8.89        8.83      1.47 o 
   4   4  18        0.17        0.44      0.75 o 
   5   4  18        1.58        1.06      0.66 o 
   6   4  18        1.63        3.46      0.91 o 
  -5   5  18        0.05        0.56      1.03 o 
  -4   5  18        2.79        2.01      0.66 o 
  -3   5  18       44.61       52.44      1.62 o 
  -2   5  18       52.05       57.42      4.04 o 
  -1   5  18        0.24        0.66      0.66 o 
   0   5  18        8.27        7.35      0.77 o 
   1   5  18       24.13       25.88      0.93 o 
   2   5  18        2.45        2.37      0.59 o 
   3   5  18        0.84       -0.03      0.83 o 
   4   5  18        0.26        0.17      0.67 o 
  -4   6  18        0.02        0.09      0.53 o 
  -3   6  18       16.51       18.54      0.90 o 
  -2   6  18       28.82       27.26      1.03 o 
  -1   6  18        4.55        5.25      0.98 o 
   0   6  18        2.50        3.18      0.55 o 
   1   6  18        1.87        1.53      0.50 o 
   2   6  18        0.03       -0.14      0.88 o 
   3   6  18        1.40        0.13      4.12 o 
  -7   1  19        9.76        7.89      1.07 o 
  -6   1  19        5.19        4.89      1.02 o 
  -5   1  19        5.70        4.90      1.21 o 
  -4   1  19        1.75        1.90      1.65 o 
  -3   1  19        7.00        5.21      1.79 o 
  -2   1  19       42.28       38.34      7.51 o 
  -1   1  19       20.54       20.66      1.45 o 
   0   1  19       16.26       16.66      1.57 o 
   1   1  19        3.56        3.96      0.84 o 
   2   1  19      118.60      133.67      1.77 o 
   3   1  19       44.94       46.25      1.92 o 
   4   1  19       29.12       29.44      1.16 o 
   5   1  19        0.30        0.08      0.45 o 
   6   1  19        8.47        7.66      0.46 o 
   7   1  19        5.97        8.81      2.17 o 
  -7   2  19        1.47        1.03      1.06 o 
  -6   2  19        7.27        5.63      0.82 o 
  -5   2  19        0.71        0.42      0.86 o 
  -4   2  19       14.77       18.60      1.31 o 
  -3   2  19       24.43       27.16      2.06 o 
  -2   2  19      112.87      100.58      3.01 o 
  -1   2  19       18.26       18.82      0.68 o 
   0   2  19       61.86       58.93      1.21 o 
   1   2  19        2.25        2.44      0.62 o 
   2   2  19       59.37       57.72      5.13 o 
   3   2  19        6.44        7.20      0.64 o 
   4   2  19        3.17        2.41      0.53 o 
   5   2  19        2.47        1.97      0.72 o 
   6   2  19        1.07        1.07      0.78 o 
  -7   3  19        1.76        0.90      0.96 o 
  -6   3  19        8.60        9.34      1.59 o 
  -5   3  19        0.92        0.92      1.30 o 
  -4   3  19       40.78       39.53      1.66 o 
  -3   3  19        5.65        4.92      0.73 o 
  -2   3  19        0.03       -0.27      0.64 o 
  -1   3  19        0.19        0.30      0.71 o 
   0   3  19       32.94       34.98      1.76 o 
   1   3  19       21.23       18.55      1.00 o 
   2   3  19       61.65       61.57      3.34 o 
   3   3  19       43.45       38.95      3.72 o 
   4   3  19        0.06        0.58      0.46 o 
   5   3  19        1.24        1.90      0.73 o 
   6   3  19        2.03        2.02      0.86 o 
  -6   4  19        0.96        0.89      0.99 o 
  -5   4  19        4.88        5.00      1.25 o 
  -4   4  19        0.35        0.36      0.79 o 
  -3   4  19       12.23       13.64      2.27 o 
  -2   4  19       26.75       26.49      1.61 o 
  -1   4  19       48.39       51.08      1.40 o 
   0   4  19        1.36        1.37      0.80 o 
   1   4  19       27.22       31.34      2.16 o 
   2   4  19        4.58        3.38      0.85 o 
   3   4  19        1.69        1.48      0.67 o 
   4   4  19        4.12        4.19      0.69 o 
   5   4  19        1.11        2.47      1.06 o 
  -5   5  19        0.15        0.61      0.95 o 
  -4   5  19       11.60       13.70      1.00 o 
  -3   5  19       13.13       13.98      0.92 o 
  -2   5  19        0.61        1.57      0.64 o 
  -1   5  19        0.14        0.74      0.65 o 
   0   5  19        1.39        0.78      0.62 o 
   1   5  19        0.36        0.82      0.60 o 
   2   5  19        0.05        0.35      0.87 o 
   3   5  19        0.57        0.61      0.64 o 
   4   5  19        3.42        2.90      1.76 o 
  -3   6  19        5.44        5.26      0.76 o 
  -2   6  19        0.24        0.53      0.62 o 
  -1   6  19        0.06        0.15      0.50 o 
   0   6  19        4.96        4.55      0.77 o 
   1   6  19        0.00       -0.01      0.47 o 
   2   6  19        4.78        2.20      4.72 o 
  -7   0  20       52.34       50.78      2.19 o 
  -6   0  20       46.06       45.20      2.60 o 
  -5   0  20        0.58        1.20      5.78 o 
  -4   0  20       11.80       11.97      7.29 o 
  -3   0  20        5.30        2.29      6.13 o 
  -2   0  20        1.54        1.61      5.77 o 
  -1   0  20       18.99       20.39      8.67 o 
   0   0  20       23.03       19.30      1.96 o 
   1   0  20       75.87       83.56      2.37 o 
   2   0  20      320.47      339.33      4.56 o 
   3   0  20       37.52       42.30      1.50 o 
   4   0  20       11.76       10.77      0.88 o 
   5   0  20       12.22       10.26      0.85 o 
   6   0  20       14.97       20.13      2.16 o 
  -7   1  20        2.41        1.52      0.59 o 
  -6   1  20        1.32        0.65      0.85 o 
  -5   1  20        0.22        0.26      1.32 o 
  -4   1  20        0.76       -0.29      1.49 o 
  -3   1  20       54.09       57.39      3.03 o 
  -2   1  20       16.94       16.05      2.14 o 
  -1   1  20       34.14       30.49      2.11 o 
   0   1  20       38.87       37.57      1.45 o 
   1   1  20       88.07       96.66      2.05 o 
   2   1  20       25.61       29.20      2.61 o 
   3   1  20       20.53       21.61      0.78 o 
   4   1  20        0.28       -0.15      0.48 o 
   5   1  20        1.06        0.75      0.40 o 
   6   1  20        0.07        0.22      0.43 o 
  -7   2  20        0.14       -0.19      0.94 o 
  -6   2  20        0.22        0.51      0.62 o 
  -5   2  20        7.07        6.61      0.93 o 
  -4   2  20        3.16        4.22      1.28 o 
  -3   2  20       15.58       13.31      1.65 o 
  -2   2  20        1.35        1.76      0.88 o 
  -1   2  20        5.48        3.46      0.90 o 
   0   2  20        0.48        0.36      0.61 o 
   1   2  20       10.90       10.61      0.68 o 
   2   2  20        0.81        0.96      0.56 o 
   3   2  20        0.19       -0.19      0.52 o 
   4   2  20        0.35        0.54      0.45 o 
   5   2  20        1.67        1.43      0.51 o 
   6   2  20        0.07        0.19      0.60 o 
  -6   3  20        3.25        2.19      1.11 o 
  -5   3  20        1.73        1.82      1.27 o 
  -4   3  20        0.02        0.37      0.60 o 
  -3   3  20        1.72        1.53      0.64 o 
  -2   3  20        0.05       -0.13      0.69 o 
  -1   3  20        0.01       -0.23      0.63 o 
   0   3  20        2.32        2.12      0.64 o 
   1   3  20       10.73       13.16      0.75 o 
   2   3  20        6.54        7.64      1.11 o 
   3   3  20        2.16        2.09      0.56 o 
   4   3  20       11.66        9.87      0.62 o 
   5   3  20        0.56        0.13      0.96 o 
   6   3  20        2.74        4.13      0.92 o 
  -6   4  20        0.32       -0.24      3.62 o 
  -5   4  20        3.08        2.60      1.08 o 
  -4   4  20        6.44        5.84      0.91 o 
  -3   4  20       28.13       27.42      3.19 o 
  -2   4  20       28.82       30.34      2.30 o 
  -1   4  20       14.71       14.07      1.21 o 
   0   4  20        0.97        1.79      0.99 o 
   1   4  20        0.02       -0.14      0.72 o 
   2   4  20        1.22        0.05      5.41 o 
   3   4  20        0.11        0.20      0.64 o 
   4   4  20        0.83        0.51      0.60 o 
   5   4  20        1.23        1.51      0.93 o 
  -4   5  20        8.36        8.93      0.75 o 
  -3   5  20       11.45       11.99      0.92 o 
  -2   5  20       37.92       41.36      4.54 o 
  -1   5  20        8.80        6.95      0.73 o 
   0   5  20       13.53       15.41      0.82 o 
   1   5  20        3.39        4.34      0.75 o 
   2   5  20        0.01        2.23      5.52 o 
   3   5  20        0.48        0.12      4.57 o 
  -2   6  20        0.68        0.14      0.56 o 
  -1   6  20        0.54        1.24      0.59 o 
   0   6  20        0.07        0.07      0.56 o 
   1   6  20        1.45        1.10      4.53 o 
  -7   1  21        7.92        9.09      0.68 o 
  -6   1  21        1.84        1.96      1.00 o 
  -5   1  21        1.32        1.46      1.24 o 
  -4   1  21        2.97        3.14      1.49 o 
  -3   1  21        6.43        4.39      1.71 o 
  -2   1  21        0.26       -0.17      1.63 o 
  -1   1  21        1.13        0.13      0.99 o 
   0   1  21        2.67        2.53      0.89 o 
   1   1  21        2.78        3.99      0.68 o 
   2   1  21      106.59      116.95     10.34 o 
   3   1  21       25.34       27.23      0.74 o 
   4   1  21        2.99        3.31      0.47 o 
   5   1  21        7.73        7.60      0.58 o 
   6   1  21        1.05        1.19      0.46 o 
  -6   2  21        3.67        2.47      1.20 o 
  -5   2  21        2.47        2.46      0.79 o 
  -4   2  21        0.88        0.69      1.07 o 
  -3   2  21       39.40       43.38      2.26 o 
  -2   2  21        4.77        3.88      0.93 o 
  -1   2  21        6.14        5.74      0.93 o 
   0   2  21       12.75       12.89      1.18 o 
   1   2  21        4.22        2.88      1.21 o 
   2   2  21       26.88       25.46      1.92 o 
   3   2  21        7.58        9.16      0.65 o 
   4   2  21        0.03        0.02      0.57 o 
   5   2  21        0.31        0.18      0.43 o 
   6   2  21        0.31        0.79      0.60 o 
  -6   3  21        1.86        1.33      0.97 o 
  -5   3  21        0.45        1.38      1.15 o 
  -4   3  21       11.60        8.21      1.50 o 
  -3   3  21       21.33       21.20      2.66 o 
  -2   3  21        1.86        3.19      0.75 o 
  -1   3  21       10.85       12.78      1.40 o 
   0   3  21        8.60        8.41      0.87 o 
   1   3  21        0.00        0.29      0.59 o 
   2   3  21       21.51       21.13      1.46 o 
   3   3  21        2.63        1.35      0.51 o 
   4   3  21        0.02        0.27      0.77 o 
   5   3  21        9.17        9.30      1.06 o 
  -5   4  21        2.78        2.08      0.95 o 
  -4   4  21        0.01        0.65      1.18 o 
  -3   4  21        0.52        0.23      0.74 o 
  -2   4  21       27.09       26.32      1.43 o 
  -1   4  21        7.66        7.66      2.06 o 
   0   4  21        3.36        3.05      1.05 o 
   1   4  21        3.05        4.30      1.08 o 
   2   4  21        1.55        1.24      1.00 o 
   3   4  21        0.03       -0.29      0.79 o 
   4   4  21        3.48        2.46      1.20 o 
  -4   5  21        4.62        3.47      3.75 o 
  -3   5  21       19.59       22.17      1.24 o 
  -2   5  21       14.72       14.91      2.17 o 
  -1   5  21       26.71       26.98      2.43 o 
   0   5  21        6.19        7.03      1.27 o 
   1   5  21        0.67        0.72      4.65 o 
   2   5  21        4.03        2.08      0.85 o 
   3   5  21       10.62        5.40      5.20 o 
  -6   0  22        2.97        1.89      1.25 o 
  -5   0  22        0.85        0.94      1.53 o 
  -4   0  22        0.20        0.24      5.12 o 
  -3   0  22        3.26        1.51      5.42 o 
  -2   0  22       34.93       34.18     10.07 o 
  -1   0  22        0.01       -0.03      5.26 o 
   0   0  22        0.86        2.82      1.53 o 
   1   0  22        3.74        3.90      0.85 o 
   2   0  22      203.81      241.15      4.35 o 
   3   0  22        4.09        4.88      0.85 o 
   4   0  22        0.01        0.06      0.63 o 
   5   0  22       10.15       12.95      1.50 o 
   6   0  22        0.00        0.37      0.82 o 
  -6   1  22        0.30        1.50      0.87 o 
  -5   1  22        0.34       -0.25      1.12 o 
  -4   1  22        0.01        0.64      1.33 o 
  -3   1  22        1.17        1.09      1.51 o 
  -2   1  22        0.02        0.01      1.49 o 
  -1   1  22        0.00       -0.23      0.69 o 
   0   1  22        7.93        6.80      0.70 o 
   1   1  22       25.92       28.27      1.35 o 
   2   1  22       65.35       78.96      1.19 o 
   3   1  22        5.66        4.47      0.51 o 
   4   1  22        0.66        0.59      0.45 o 
   5   1  22        0.43        0.29      0.43 o 
  -6   2  22        0.59        1.83      3.68 o 
  -5   2  22        0.02       -0.11      0.72 o 
  -4   2  22       13.64       12.33      4.75 o 
  -3   2  22        2.63        1.86      1.09 o 
  -2   2  22        0.97        1.07      0.82 o 
  -1   2  22        3.82        4.21      0.87 o 
   0   2  22        2.94        2.20      1.26 o 
   1   2  22       29.22       27.94      3.61 o 
   2   2  22       26.37       27.34      2.56 o 
   3   2  22        5.21        4.88      0.50 o 
   4   2  22        2.60        2.02      0.52 o 
   5   2  22        3.24        3.08      0.62 o 
  -5   3  22        0.05       -0.25      1.10 o 
  -4   3  22        9.18        5.80      4.56 o 
  -3   3  22        9.74       10.06      1.61 o 
  -2   3  22        2.75        2.53      0.68 o 
  -1   3  22        1.73        2.41      0.61 o 
   0   3  22        0.07       -0.41      0.55 o 
   1   3  22        0.41        0.68      0.67 o 
   2   3  22        1.43        1.65      0.56 o 
   3   3  22        2.62        1.44      0.45 o 
   4   3  22        0.16        0.03      0.73 o 
   5   3  22        0.38        0.93      0.84 o 
  -5   4  22        0.43        0.77      3.44 o 
  -4   4  22        1.22        0.65      1.05 o 
  -3   4  22        3.78        3.34      0.98 o 
  -2   4  22        0.09        0.33      0.92 o 
  -1   4  22        1.78        2.25      1.01 o 
   0   4  22        3.22        3.33      0.93 o 
   1   4  22       12.21        9.55      6.85 o 
   2   4  22        0.30       -0.11      0.91 o 
   3   4  22        2.05        2.39      1.01 o 
  -3   5  22        0.01        0.26      0.80 o 
  -2   5  22       33.27       12.27      6.33 o 
  -1   5  22       12.06       14.42      3.30 o 
   0   5  22        0.32        0.11      0.80 o 
   1   5  22        0.13        0.12      4.37 o 
   2   5  22        0.66        0.51      0.79 o 
  -6   1  23        1.02        0.97      0.60 o 
  -5   1  23        0.15        0.28      1.01 o 
  -4   1  23        0.16       -0.16      1.20 o 
  -3   1  23       11.71       12.18      1.69 o 
  -2   1  23        7.63        7.42      0.67 o 
  -1   1  23        6.14        6.69      0.66 o 
   0   1  23        6.40        8.46      0.98 o 
   1   1  23      116.68      139.53      2.08 o 
   2   1  23       54.05       59.96      2.13 o 
   3   1  23        8.65        9.11      0.51 o 
   4   1  23        0.90        0.79      0.39 o 
   5   1  23        2.09        2.24      0.39 o 
  -5   2  23        2.06        2.55      0.63 o 
  -4   2  23        7.89        5.99      1.42 o 
  -3   2  23        4.81        3.38      1.03 o 
  -2   2  23        0.00        0.74      1.04 o 
  -1   2  23        0.26        0.33      1.11 o 
   0   2  23        0.63        0.10      0.84 o 
   1   2  23        1.64        0.95      0.52 o 
   2   2  23        8.14        7.31      0.88 o 
   3   2  23        5.51        5.51      0.63 o 
   4   2  23        0.69        0.35      0.42 o 
   5   2  23        0.28        0.67      0.64 o 
  -5   3  23        1.16        1.24      3.78 o 
  -4   3  23        0.01       -0.44      3.49 o 
  -3   3  23        0.00        0.25      3.87 o 
  -2   3  23        0.73        0.07      0.47 o 
  -1   3  23        2.61        2.47      0.57 o 
   0   3  23        8.36        9.33      0.77 o 
   1   3  23        6.63        5.79      1.25 o 
   2   3  23        1.42        1.71      0.48 o 
   3   3  23        0.02        0.16      0.74 o 
   4   3  23        3.91        4.03      1.47 o 
  -4   4  23        4.74        3.74      3.72 o 
  -3   4  23        0.81        0.90      0.95 o 
  -2   4  23        2.68        3.57      1.01 o 
  -1   4  23        1.09        1.41      0.90 o 
   0   4  23        8.63        7.33      6.50 o 
   1   4  23        3.07        2.51      0.97 o 
   2   4  23        0.11        0.42      0.81 o 
   3   4  23        1.91        0.82      0.83 o 
  -2   5  23       11.00       12.38      1.03 o 
  -1   5  23        1.92        1.79      4.65 o 
   0   5  23        0.45       -0.28      4.09 o 
   1   5  23        0.37        0.51      0.71 o 
  -6   0  24        1.88        3.49      0.90 o 
  -5   0  24        0.18        1.40      1.24 o 
  -4   0  24        0.58        0.52      1.51 o 
  -3   0  24       18.11       17.92      7.38 o 
  -2   0  24        1.95        2.56      5.36 o 
  -1   0  24        4.31        4.90      1.01 o 
   0   0  24       46.16       52.63      2.79 o 
   1   0  24      123.96      145.40      5.94 o 
   2   0  24        0.58       -0.24      0.84 o 
   3   0  24        2.18        2.74      0.61 o 
   4   0  24        1.55        2.10      0.51 o 
   5   0  24        0.27        0.77      0.82 o 
  -5   1  24        5.35        5.47      0.91 o 
  -4   1  24        7.36        4.36      1.14 o 
  -3   1  24       10.13       10.86      1.48 o 
  -2   1  24        0.50        0.45      1.30 o 
  -1   1  24        0.75        0.09      0.55 o 
   0   1  24        7.18        9.28      0.85 o 
   1   1  24       44.21       50.18      2.99 o 
   2   1  24       14.64       16.49      0.70 o 
   3   1  24        5.28        3.95      0.47 o 
   4   1  24        3.37        3.52      0.43 o 
  -5   2  24        0.28        0.83      3.96 o 
  -4   2  24        0.07       -0.01      0.69 o 
  -3   2  24        4.95        3.98      0.97 o 
  -2   2  24        4.36        2.75      1.04 o 
  -1   2  24        0.35        0.30      0.77 o 
   0   2  24        0.43        0.91      0.66 o 
   1   2  24        6.38        6.97      0.51 o 
   2   2  24        2.81        2.21      0.52 o 
   3   2  24        7.79        9.06      0.56 o 
   4   2  24        0.00       -0.14      0.34 o 
  -4   3  24        1.38        1.32      3.98 o 
  -3   3  24        0.26       -0.42      3.41 o 
  -2   3  24        1.09        1.22      3.92 o 
  -1   3  24        0.99        0.67      4.18 o 
   0   3  24        1.67        2.28      0.50 o 
   1   3  24        0.78        1.07      0.43 o 
   2   3  24        1.95        0.98      0.88 o 
   3   3  24        9.45       10.28      1.40 o 
  -3   4  24        4.01        3.44      4.17 o 
  -2   4  24        0.41        0.28      3.70 o 
  -1   4  24        1.01        1.89      5.33 o 
   0   4  24        0.56        0.92      0.87 o 
   1   4  24        1.58        1.41      0.83 o 
   2   4  24        0.17        0.48      0.74 o 
  -5   1  25        0.03        0.62      0.66 o 
  -4   1  25        4.35        2.67      0.93 o 
  -3   1  25        0.01       -0.33      1.00 o 
  -2   1  25        6.25        5.11      1.30 o 
  -1   1  25        0.68        0.36      1.25 o 
   0   1  25        1.85        1.97      0.62 o 
   1   1  25        0.25        0.36      0.54 o 
   2   1  25        0.14       -0.29      0.44 o 
   3   1  25        0.51        0.19      0.35 o 
   4   1  25        0.33        0.26      0.35 o 
  -4   2  25        8.10        3.83      3.39 o 
  -3   2  25        0.56        0.91      0.78 o 
  -2   2  25        1.21        0.72      0.80 o 
  -1   2  25        0.99        0.53      0.62 o 
   0   2  25        2.63        3.22      0.56 o 
   1   2  25        0.00       -0.04      0.50 o 
   2   2  25       10.04       10.95      1.01 o 
   3   2  25        0.06        0.51      0.39 o 
  -4   3  25        0.25       -0.25      3.64 o 
  -3   3  25        0.82        0.77      3.40 o 
  -2   3  25        0.02        0.26      1.06 o 
  -1   3  25        0.23        0.34      1.01 o 
   0   3  25        6.80        5.59      1.04 o 
   1   3  25       15.72       17.25      3.84 o 
   2   3  25        0.75        1.78      0.81 o 
   3   3  25        0.08       -0.11      0.78 o 
  -2   4  25        1.36        0.42      4.79 o 
  -1   4  25        0.07        0.60      0.83 o 
   0   4  25        0.83        0.90      0.81 o 
   1   4  25        0.53        0.52      0.72 o 
  -4   0  26        0.41       -0.29      1.00 o 
  -3   0  26        2.07        1.33      1.26 o 
  -2   0  26        0.27       -0.15      0.53 o 
  -1   0  26        1.95        1.76      0.64 o 
   0   0  26        0.69        1.31      0.84 o 
   1   0  26        4.95        8.14      1.30 o 
   2   0  26        7.68        8.87      0.84 o 
   3   0  26        1.19        1.97      0.50 o 
  -4   1  26        1.27        1.04      0.74 o 
  -3   1  26        1.15        0.24      0.91 o 
  -2   1  26        4.69        5.46      1.17 o 
  -1   1  26        8.24       11.04      0.83 o 
   0   1  26        6.62        6.99      0.81 o 
   1   1  26        0.55        0.48      0.44 o 
   2   1  26        2.12        1.52      0.38 o 
   3   1  26        1.71        1.80      0.37 o 
  -4   2  26        2.43        2.48      3.42 o 
  -3   2  26        0.88        0.91      3.22 o 
  -2   2  26        0.14       -0.21      0.55 o 
  -1   2  26        9.06        9.63      1.15 o 
   0   2  26        1.29        1.01      0.46 o 
   1   2  26        1.29        0.99      0.44 o 
   2   2  26        0.96        0.45      0.41 o 
   3   2  26        4.21        4.17      0.63 o 
  -2   3  26        1.16        0.53      3.36 o 
  -1   3  26        0.27       -0.11      0.93 o 
   0   3  26        2.85        4.11      0.69 o 
   1   3  26        0.47        0.31      0.59 o 
  -3   1  27        0.34        1.03      0.78 o 
  -2   1  27        3.95        6.44      1.23 o 
  -1   1  27       10.35       11.59      0.94 o 
   0   1  27        7.71        7.69      1.05 o 
   1   1  27        3.31        3.08      0.54 o 
   2   1  27        2.07        2.39      0.41 o 
  -3   2  27        0.85        0.56      0.56 o 
  -2   2  27        0.12        0.65      0.67 o 
  -1   2  27        4.26        4.69      0.66 o 
   0   2  27        0.25        0.77      0.48 o 
   1   2  27        0.34        0.47      0.42 o 
  -2   0  28        6.13        7.47      1.18 o 
  -1   0  28        1.88        1.34      0.86 o 
   0   0  28        7.05        8.87      1.00 o 
   1   0  28        4.13        3.64      0.56 o 
  -2   1  28        3.51        2.95      0.59 o 
  -1   1  28       10.18       11.39      4.29 o 
   0   1  28        8.44        7.73      2.25 o 
   1   1  28        0.00        0.12      0.47 o 
                                                 
